# Supplementary material for: Genotyping-by-Sequencing Reveals Marker-Based Genome Stability in Tetraploid Clementines for Triploid Breeding
Source: Plants (Basel). 2026 Jan 22;15(2):336. doi: 10.3390/plants15020336 (PMC12844847; doi:10.3390/plants15020336)
Supplement: Supplementary file 1 [file plants-15-00336-s001.zip › Table S1.xlsx]

## Sheet: Feuil1
Table S1: 3,333 SNPs markers heterozygous for clementines used to analyze allele dosage and chromosome stability of tetraploid clementines.
SNP Marker	Chromosome DVS_B genome	Physical position DVS_B genome	DVS_B genome Ref allele	DVS_B genome alt allele	Haploid Nules allele	Haploid Nules alternative allele	Diploid Clementines	Haploid Cl. Fina
S01_45039	1	45039	A	G	G	A	G|A	A
S01_107795	1	107795	C	T	T	C	T|C	C
S01_107868	1	107868	G	A	G	A	G|A	A
S01_145329	1	145329	T	A	T	A	T|A	A
S01_265119	1	265119	A	T	T	A	T|A	A
S01_705538	1	705538	T	A	A	T	A|T	T
S01_705539	1	705539	T	A	A	T	A|T	T
S01_757912	1	757912	G	A	G	A	G|A	A
S01_758217	1	758217	T	A	T	A	T|A	A
S01_1208643	1	1208643	G	A	A	G	A|G	G
S01_1518101	1	1518101	G	A	A	G	A|G	G
S01_1604981	1	1604981	G	A	A	G	A|G	G
S01_1604993	1	1604993	G	A	A	G	A|G	G
S01_1605012	1	1605012	T	A	A	T	A|T	T
S01_1605039	1	1605039	T	C	C	T	C|T	T
S01_1605082	1	1605082	C	T	T	C	T|C	C
S01_1617076	1	1617076	C	T	T	C	T|C	C
S01_1934705	1	1934705	C	T	T	C	T|C	C
S01_1934727	1	1934727	G	T	T	G	T|G	G
S01_1934769	1	1934769	T	C	C	T	C|T	T
S01_1934869	1	1934869	T	C	C	T	C|T	T
S01_1934899	1	1934899	A	C	C	A	C|A	A
S01_2104285	1	2104285	A	C	A	C	A|C	A
S01_2104378	1	2104378	C	A	C	A	C|A	C
S01_2187734	1	2187734	T	A	A	T	A|T	A
S01_2227555	1	2227555	C	T	T	C	T|C	T
S01_2617181	1	2617181	T	C	C	T	C|T	C
S01_2617234	1	2617234	A	C	C	A	C|A	C
S01_2617380	1	2617380	A	G	G	A	G|A	G
S01_2617402	1	2617402	G	T	T	G	T|G	T
S01_2735100	1	2735100	A	G	G	A	G|A	G
S01_2979642	1	2979642	A	G	G	A	G|A	G
S01_3058994	1	3058994	G	A	A	G	A|G	A
S01_3140361	1	3140361	A	G	G	A	G|A	G
S01_3327387	1	3327387	A	G	G	A	G|A	G
S01_3335352	1	3335352	C	G	G	C	G|C	G
S01_3335394	1	3335394	G	A	A	G	A|G	A
S01_3627594	1	3627594	A	C	C	A	C|A	C
S01_3803226	1	3803226	A	G	A	G	A|G	A
S01_3874468	1	3874468	G	A	A	G	A|G	A
S01_3900671	1	3900671	A	G	G	A	G|A	G
S01_3988163	1	3988163	T	G	G	T	G|T	G
S01_4032101	1	4032101	A	T	A	T	A|T	A
S01_4113606	1	4113606	G	A	G	A	G|A	G
S01_4441757	1	4441757	G	A	G	A	G|A	G
S01_4441775	1	4441775	G	T	G	T	G|T	G
S01_4490085	1	4490085	A	T	T	A	T|A	T
S01_4575677	1	4575677	T	A	A	T	A|T	A
S01_4575717	1	4575717	A	G	G	A	G|A	G
S01_5030450	1	5030450	A	T	T	A	T|A	T
S01_5046623	1	5046623	G	T	T	G	T|G	T
S01_5046627	1	5046627	G	T	T	G	T|G	T
S01_5053996	1	5053996	C	T	T	C	T|C	T
S01_5054001	1	5054001	C	T	T	C	T|C	T
S01_5054043	1	5054043	A	G	G	A	G|A	G
S01_5079642	1	5079642	A	C	C	A	C|A	C
S01_5090173	1	5090173	A	G	G	A	G|A	G
S01_5155805	1	5155805	C	G	G	C	G|C	G
S01_5243162	1	5243162	T	A	A	T	A|T	A
S01_5293639	1	5293639	T	A	A	T	A|T	A
S01_5317869	1	5317869	G	A	A	G	A|G	A
S01_5369552	1	5369552	G	A	A	G	A|G	A
S01_5462407	1	5462407	C	T	T	C	T|C	T
S01_5598740	1	5598740	T	A	A	T	A|T	A
S01_5671619	1	5671619	A	T	T	A	T|A	T
S01_6360467	1	6360467	T	C	C	T	C|T	C
S01_6657385	1	6657385	G	A	A	G	A|G	A
S01_6667446	1	6667446	T	C	C	T	C|T	C
S01_6667552	1	6667552	A	G	G	A	G|A	G
S01_6828441	1	6828441	T	C	C	T	C|T	C
S01_7234562	1	7234562	A	T	A	T	A|T	A
S01_7601475	1	7601475	G	C	C	G	C|G	C
S01_7601568	1	7601568	A	G	G	A	G|A	G
S01_7974592	1	7974592	T	C	C	T	C|T	C
S01_8685714	1	8685714	T	A	A	T	A|T	A
S01_8912886	1	8912886	A	G	G	A	G|A	G
S01_8912895	1	8912895	C	T	T	C	T|C	T
S01_8912901	1	8912901	G	T	T	G	T|G	T
S01_8912935	1	8912935	T	G	G	T	G|T	G
S01_8912979	1	8912979	T	C	C	T	C|T	C
S01_8913051	1	8913051	T	C	C	T	C|T	C
S01_8994622	1	8994622	T	C	C	T	C|T	C
S01_8994685	1	8994685	G	C	C	G	C|G	C
S01_9289785	1	9289785	A	G	G	A	G|A	G
S01_9289838	1	9289838	T	C	C	T	C|T	C
S01_9289841	1	9289841	G	A	A	G	A|G	A
S01_9910130	1	9910130	T	G	G	T	G|T	G
S01_9910727	1	9910727	C	T	T	C	T|C	T
S01_10749031	1	10749031	G	C	C	G	C|G	C
S01_10749096	1	10749096	T	C	C	T	C|T	C
S01_11499161	1	11499161	G	T	T	G	T|G	T
S01_11499333	1	11499333	G	A	A	G	A|G	A
S01_12742711	1	12742711	T	A	A	T	A|T	A
S01_12742769	1	12742769	G	A	A	G	A|G	A
S01_13016931	1	13016931	G	T	T	G	T|G	T
S01_13263967	1	13263967	C	T	T	C	T|C	T
S01_13341075	1	13341075	T	A	T	A	T|A	T
S01_14181904	1	14181904	A	G	G	A	G|A	G
S01_14321319	1	14321319	G	C	C	G	C|G	C
S01_14730845	1	14730845	A	G	G	A	G|A	G
S01_15268823	1	15268823	G	C	C	G	C|G	C
S01_15278384	1	15278384	C	T	T	C	T|C	T
S01_16701634	1	16701634	A	G	G	A	G|A	G
S01_16701670	1	16701670	A	C	C	A	C|A	C
S01_16770591	1	16770591	G	A	A	G	A|G	A
S01_17315372	1	17315372	T	A	A	T	A|T	A
S01_17399555	1	17399555	G	A	A	G	A|G	A
S01_18279489	1	18279489	T	C	C	T	C|T	C
S01_18890720	1	18890720	G	A	G	A	G|A	G
S01_19574704	1	19574704	T	C	C	T	C|T	C
S01_19611722	1	19611722	G	A	A	G	A|G	A
S01_19611746	1	19611746	G	T	T	G	T|G	T
S01_19611858	1	19611858	T	C	C	T	C|T	C
S01_19813314	1	19813314	G	A	A	G	A|G	A
S01_19813354	1	19813354	G	A	A	G	A|G	A
S01_19813400	1	19813400	C	T	T	C	T|C	T
S01_20336277	1	20336277	T	C	C	T	C|T	C
S01_21110834	1	21110834	A	G	G	A	G|A	G
S01_21110923	1	21110923	A	G	G	A	G|A	G
S01_21110928	1	21110928	C	G	G	C	G|C	G
S01_21111097	1	21111097	C	T	T	C	T|C	T
S01_21639209	1	21639209	A	T	T	A	T|A	T
S01_21827168	1	21827168	G	A	A	G	A|G	A
S01_21827308	1	21827308	C	A	A	C	A|C	A
S01_23244968	1	23244968	A	G	G	A	G|A	G
S01_23465877	1	23465877	G	A	A	G	A|G	A
S01_23465957	1	23465957	C	T	T	C	T|C	T
S01_23466014	1	23466014	C	A	A	C	A|C	A
S01_23521766	1	23521766	T	G	G	T	G|T	G
S01_23521808	1	23521808	G	C	C	G	C|G	C
S01_23620476	1	23620476	A	G	G	A	G|A	G
S01_23680305	1	23680305	A	T	T	A	T|A	T
S01_23680308	1	23680308	G	A	A	G	A|G	A
S01_23680325	1	23680325	C	T	T	C	T|C	T
S01_23680340	1	23680340	G	T	T	G	T|G	T
S01_23680364	1	23680364	G	T	T	G	T|G	T
S01_23680365	1	23680365	A	G	G	A	G|A	G
S01_23680375	1	23680375	T	G	G	T	G|T	G
S01_23680380	1	23680380	C	T	T	C	T|C	T
S01_23680397	1	23680397	G	A	A	G	A|G	A
S01_23684523	1	23684523	G	A	A	G	A|G	A
S01_23867363	1	23867363	G	A	A	G	A|G	A
S01_23867380	1	23867380	G	A	A	G	A|G	A
S01_23867436	1	23867436	C	T	T	C	T|C	T
S01_23867527	1	23867527	T	C	C	T	C|T	C
S01_23867539	1	23867539	G	C	C	G	C|G	C
S01_23867578	1	23867578	T	C	C	T	C|T	C
S01_23867620	1	23867620	C	G	G	C	G|C	G
S01_23946226	1	23946226	T	C	C	T	C|T	C
S01_23970260	1	23970260	C	T	T	C	T|C	T
S01_24000040	1	24000040	C	T	T	C	T|C	T
S01_24000065	1	24000065	G	T	T	G	T|G	T
S01_24000070	1	24000070	T	C	C	T	C|T	C
S01_24000125	1	24000125	A	G	G	A	G|A	G
S01_24000133	1	24000133	A	T	T	A	T|A	T
S01_24066265	1	24066265	G	T	T	G	T|G	T
S01_24066272	1	24066272	C	T	T	C	T|C	T
S01_24137579	1	24137579	A	C	C	A	C|A	C
S01_24137606	1	24137606	C	G	G	C	G|C	G
S01_24139638	1	24139638	C	T	T	C	T|C	T
S01_24154513	1	24154513	C	A	A	C	A|C	A
S01_24206460	1	24206460	A	G	G	A	G|A	G
S01_24206488	1	24206488	T	C	C	T	C|T	C
S01_24206518	1	24206518	C	G	G	C	G|C	G
S01_24246609	1	24246609	T	C	C	T	C|T	C
S01_24342172	1	24342172	G	T	G	T	G|T	T
S01_24342239	1	24342239	G	A	G	A	G|A	A
S01_24533181	1	24533181	G	C	G	C	G|C	C
S01_24556110	1	24556110	C	A	C	A	C|A	A
S01_24575763	1	24575763	G	T	G	T	G|T	T
S01_24575775	1	24575775	G	A	G	A	G|A	A
S01_24575780	1	24575780	G	C	G	C	G|C	C
S01_24575782	1	24575782	C	A	C	A	C|A	A
S01_24612090	1	24612090	G	A	G	A	G|A	A
S01_24612184	1	24612184	A	C	A	C	A|C	C
S01_24612199	1	24612199	C	T	C	T	C|T	T
S01_24641027	1	24641027	T	C	T	C	T|C	C
S01_24642945	1	24642945	T	A	T	A	T|A	A
S01_24642975	1	24642975	C	A	C	A	C|A	A
S01_24643001	1	24643001	C	T	C	T	C|T	T
S01_24643015	1	24643015	T	G	T	G	T|G	G
S01_24736967	1	24736967	G	A	G	A	G|A	A
S01_24736979	1	24736979	G	A	G	A	G|A	A
S01_24771207	1	24771207	G	A	G	A	G|A	A
S01_24829399	1	24829399	C	G	C	G	C|G	G
S01_24893705	1	24893705	G	A	G	A	G|A	A
S01_24893708	1	24893708	G	A	G	A	G|A	A
S01_24893753	1	24893753	G	A	G	A	G|A	A
S01_25065570	1	25065570	T	C	T	C	T|C	C
S01_25065600	1	25065600	C	T	C	T	C|T	T
S01_25065645	1	25065645	T	C	T	C	T|C	C
S01_25135022	1	25135022	G	T	G	T	G|T	T
S01_25147983	1	25147983	G	A	G	A	G|A	A
S01_25165634	1	25165634	G	A	G	A	G|A	A
S01_25165644	1	25165644	G	A	G	A	G|A	A
S01_25275173	1	25275173	T	C	T	C	T|C	C
S01_25323208	1	25323208	T	C	T	C	T|C	C
S01_25323246	1	25323246	T	A	T	A	T|A	A
S01_25323253	1	25323253	G	C	G	C	G|C	C
S01_25370120	1	25370120	A	C	A	C	A|C	C
S01_25370932	1	25370932	A	G	A	G	A|G	G
S01_25370947	1	25370947	A	G	A	G	A|G	G
S01_25370991	1	25370991	A	G	A	G	A|G	G
S01_25371009	1	25371009	T	G	T	G	T|G	G
S01_25371019	1	25371019	A	T	A	T	A|T	T
S01_25487901	1	25487901	A	T	A	T	A|T	T
S01_25492428	1	25492428	G	A	G	A	G|A	A
S01_25492457	1	25492457	T	C	T	C	T|C	C
S01_25492463	1	25492463	A	C	A	C	A|C	C
S01_25492465	1	25492465	T	C	T	C	T|C	C
S01_25492553	1	25492553	G	A	G	A	G|A	A
S01_25492565	1	25492565	A	G	A	G	A|G	G
S01_25526020	1	25526020	C	T	C	T	C|T	T
S01_25553640	1	25553640	C	G	C	G	C|G	G
S01_25604854	1	25604854	T	G	T	G	T|G	G
S01_25738358	1	25738358	C	T	C	T	C|T	T
S01_25870012	1	25870012	T	G	T	G	T|G	G
S01_25870034	1	25870034	C	T	C	T	C|T	T
S01_25881686	1	25881686	G	A	G	A	G|A	A
S01_25881698	1	25881698	A	T	A	T	A|T	T
S01_25994748	1	25994748	T	C	T	C	T|C	C
S01_25994932	1	25994932	T	C	T	C	T|C	C
S01_25994953	1	25994953	G	A	G	A	G|A	A
S01_26130718	1	26130718	C	T	C	T	C|T	T
S01_26130853	1	26130853	T	C	T	C	T|C	C
S01_26130895	1	26130895	A	C	A	C	A|C	C
S01_26137284	1	26137284	C	G	C	G	C|G	G
S01_26159767	1	26159767	C	T	C	T	C|T	T
S01_26164640	1	26164640	G	A	G	A	G|A	A
S01_26164657	1	26164657	G	A	G	A	G|A	A
S01_26174527	1	26174527	T	G	T	G	T|G	G
S01_26178986	1	26178986	G	A	G	A	G|A	A
S01_26179007	1	26179007	T	C	T	C	T|C	C
S01_26179035	1	26179035	G	T	G	T	G|T	T
S01_26315711	1	26315711	G	A	G	A	G|A	A
S01_26315778	1	26315778	G	A	G	A	G|A	A
S01_26315782	1	26315782	A	G	A	G	A|G	G
S01_26400494	1	26400494	C	A	C	A	C|A	A
S01_26400693	1	26400693	C	T	C	T	C|T	T
S01_26400695	1	26400695	G	C	G	C	G|C	C
S01_26470953	1	26470953	C	T	C	T	C|T	T
S01_26575301	1	26575301	C	T	C	T	C|T	T
S01_26575349	1	26575349	C	G	C	G	C|G	G
S01_26575365	1	26575365	G	A	G	A	G|A	A
S01_26575401	1	26575401	T	C	T	C	T|C	C
S01_26578986	1	26578986	T	C	T	C	T|C	C
S01_26595211	1	26595211	A	G	A	G	A|G	G
S01_26595324	1	26595324	C	T	C	T	C|T	T
S01_26595330	1	26595330	A	G	A	G	A|G	G
S01_26672955	1	26672955	T	C	T	C	T|C	C
S01_26711541	1	26711541	A	C	A	C	A|C	C
S01_26714168	1	26714168	A	G	A	G	A|G	G
S01_26714203	1	26714203	T	A	T	A	T|A	A
S01_26714233	1	26714233	A	G	A	G	A|G	G
S01_27392769	1	27392769	T	C	C	T	C|T	T
S01_27431800	1	27431800	C	G	C	G	C|G	G
S01_28403318	1	28403318	T	A	T	A	T|A	A
S01_28535590	1	28535590	A	G	A	G	A|G	G
S01_28560272	1	28560272	T	C	C	T	C|T	T
S01_28560445	1	28560445	T	A	A	T	A|T	T
S01_28593362	1	28593362	T	C	T	C	T|C	C
S01_29170111	1	29170111	T	A	T	A	T|A	A
S01_29247705	1	29247705	T	C	T	C	T|C	C
S01_29247809	1	29247809	G	T	G	T	G|T	T
S01_29247830	1	29247830	T	C	C	T	C|T	T
S01_29516560	1	29516560	A	G	G	A	G|A	A
S01_29606195	1	29606195	C	G	G	C	G|C	C
S01_29709093	1	29709093	A	G	A	G	A|G	G
S01_29737664	1	29737664	T	G	T	G	T|G	G
S01_29869610	1	29869610	G	A	G	A	G|A	A
S01_29958776	1	29958776	G	C	C	G	C|G	G
S01_29958798	1	29958798	A	G	G	A	G|A	A
S02_217159	2	217159	T	A	T	A	T|A	T
S02_219892	2	219892	A	C	A	C	A|C	A
S02_266516	2	266516	T	G	T	G	T|G	T
S02_330107	2	330107	T	A	A	T	A|T	T
S02_435112	2	435112	T	C	C	T	C|T	T
S02_568176	2	568176	A	G	G	A	G|A	A
S02_568214	2	568214	A	C	C	A	C|A	A
S02_610164	2	610164	A	G	G	A	G|A	A
S02_669771	2	669771	T	C	C	T	C|T	T
S02_1054180	2	1054180	T	A	A	T	A|T	T
S02_1309785	2	1309785	T	A	A	T	A|T	T
S02_1309828	2	1309828	C	T	T	C	T|C	C
S02_1309831	2	1309831	T	C	C	T	C|T	T
S02_1309848	2	1309848	C	T	T	C	T|C	C
S02_1309849	2	1309849	G	T	T	G	T|G	G
S02_1309850	2	1309850	A	T	T	A	T|A	A
S02_1309853	2	1309853	A	T	T	A	T|A	A
S02_1309882	2	1309882	C	T	T	C	T|C	C
S02_1557389	2	1557389	G	C	C	G	C|G	G
S02_1557420	2	1557420	G	A	A	G	A|G	G
S02_1557424	2	1557424	C	A	A	C	A|C	C
S02_2069806	2	2069806	C	T	T	C	T|C	C
S02_2294924	2	2294924	C	T	T	C	T|C	C
S02_2890013	2	2890013	T	C	C	T	C|T	T
S02_3156149	2	3156149	A	T	T	A	T|A	A
S02_3156159	2	3156159	C	A	A	C	A|C	C
S02_3250702	2	3250702	T	C	C	T	C|T	T
S02_3621982	2	3621982	T	A	T	A	T|A	A
S02_3622095	2	3622095	G	A	A	G	A|G	G
S02_4255980	2	4255980	A	G	A	G	A|G	G
S02_4341625	2	4341625	T	G	G	T	G|T	T
S02_4341641	2	4341641	C	T	C	T	C|T	T
S02_5191646	2	5191646	G	A	A	G	A|G	G
S02_5981270	2	5981270	A	G	A	G	A|G	G
S02_5993252	2	5993252	T	C	C	T	C|T	T
S02_5997309	2	5997309	A	C	A	C	A|C	C
S02_5997314	2	5997314	C	A	C	A	C|A	A
S02_5997323	2	5997323	A	G	G	A	G|A	A
S02_5997369	2	5997369	T	C	T	C	T|C	C
S02_5997388	2	5997388	A	G	G	A	G|A	A
S02_6002136	2	6002136	A	G	G	A	G|A	A
S02_6002245	2	6002245	C	A	C	A	C|A	A
S02_6016344	2	6016344	G	A	A	G	A|G	G
S02_6114242	2	6114242	A	G	A	G	A|G	G
S02_6114356	2	6114356	A	G	G	A	G|A	A
S02_6326841	2	6326841	A	C	C	A	C|A	A
S02_6397874	2	6397874	C	T	C	T	C|T	T
S02_6547419	2	6547419	T	G	G	T	G|T	T
S02_6547429	2	6547429	G	A	G	A	G|A	A
S02_6800573	2	6800573	T	G	G	T	G|T	T
S02_6854033	2	6854033	G	A	G	A	G|A	A
S02_6909722	2	6909722	T	A	T	A	T|A	A
S02_6976339	2	6976339	C	A	A	C	A|C	C
S02_7137406	2	7137406	C	T	C	T	C|T	T
S02_7455822	2	7455822	C	G	G	C	G|C	C
S02_7471376	2	7471376	T	C	T	C	T|C	C
S02_7535501	2	7535501	C	T	T	C	T|C	C
S02_7537898	2	7537898	A	T	A	T	A|T	T
S02_7577733	2	7577733	C	T	T	C	T|C	C
S02_7577849	2	7577849	G	A	A	G	A|G	G
S02_7899024	2	7899024	T	A	T	A	T|A	A
S02_7899040	2	7899040	T	C	T	C	T|C	C
S02_7999284	2	7999284	T	A	A	T	A|T	T
S02_8551602	2	8551602	A	G	A	G	A|G	G
S02_8611514	2	8611514	A	G	G	A	G|A	G
S02_8611516	2	8611516	A	G	A	G	A|G	A
S02_8611536	2	8611536	G	T	T	G	T|G	T
S02_8611541	2	8611541	G	A	A	G	A|G	A
S02_8611545	2	8611545	C	A	A	C	A|C	A
S02_8611548	2	8611548	G	A	A	G	A|G	A
S02_8611568	2	8611568	T	C	C	T	C|T	C
S02_8611583	2	8611583	C	T	T	C	T|C	T
S02_8620203	2	8620203	C	T	C	T	C|T	T
S02_8632790	2	8632790	A	G	A	G	A|G	G
S02_9204944	2	9204944	G	A	G	A	G|A	G
S02_20848023	2	20848023	C	T	C	T	C|T	T
S02_20848037	2	20848037	G	A	G	A	G|A	A
S02_21908649	2	21908649	G	A	G	A	G|A	A
S02_22063124	2	22063124	G	A	G	A	G|A	A
S02_22063152	2	22063152	G	A	G	A	G|A	A
S02_22063203	2	22063203	G	A	A	G	A|G	G
S02_22063209	2	22063209	T	C	C	T	C|T	T
S02_22063211	2	22063211	A	G	G	A	G|A	A
S02_22063248	2	22063248	C	T	T	C	T|C	C
S02_22085927	2	22085927	C	G	C	G	C|G	G
S02_22401970	2	22401970	A	T	A	T	A|T	T
S02_22845505	2	22845505	G	T	G	T	G|T	T
S02_23299047	2	23299047	A	G	A	G	A|G	G
S02_23469095	2	23469095	T	C	C	T	C|T	T
S02_23517045	2	23517045	C	T	T	C	T|C	C
S02_23517231	2	23517231	G	A	A	G	A|G	G
S02_23832248	2	23832248	T	G	T	G	T|G	G
S02_24145901	2	24145901	T	C	C	T	C|T	T
S02_24184502	2	24184502	C	T	T	C	T|C	C
S02_24241724	2	24241724	A	G	A	G	A|G	G
S02_24246795	2	24246795	T	C	T	C	T|C	C
S02_24343113	2	24343113	T	C	T	C	T|C	C
S02_24359485	2	24359485	A	G	G	A	G|A	A
S02_24427216	2	24427216	C	T	C	T	C|T	T
S02_24429419	2	24429419	T	C	C	T	C|T	T
S02_24475083	2	24475083	C	A	A	C	A|C	C
S02_24554679	2	24554679	T	C	C	T	C|T	T
S02_24622386	2	24622386	A	G	A	G	A|G	G
S02_24793576	2	24793576	A	G	A	G	A|G	G
S02_24794905	2	24794905	C	T	T	C	T|C	C
S02_24881271	2	24881271	A	T	T	A	T|A	A
S02_24911697	2	24911697	C	A	C	A	C|A	A
S02_24911730	2	24911730	G	C	G	C	G|C	C
S02_25106915	2	25106915	C	T	T	C	T|C	C
S02_25184806	2	25184806	C	A	C	A	C|A	A
S02_25383219	2	25383219	T	A	A	T	A|T	T
S02_25383289	2	25383289	C	T	T	C	T|C	C
S02_25404695	2	25404695	C	T	T	C	T|C	C
S02_25404765	2	25404765	G	C	G	C	G|C	C
S02_25418536	2	25418536	G	A	G	A	G|A	A
S02_25480791	2	25480791	C	T	T	C	T|C	C
S02_25480835	2	25480835	A	C	C	A	C|A	A
S02_25625640	2	25625640	A	G	G	A	G|A	A
S02_25676215	2	25676215	A	C	C	A	C|A	A
S02_25676227	2	25676227	A	G	G	A	G|A	A
S02_25727651	2	25727651	A	G	G	A	G|A	A
S02_25727668	2	25727668	C	A	A	C	A|C	C
S02_25759974	2	25759974	C	A	A	C	A|C	C
S02_25906930	2	25906930	G	A	A	G	A|G	G
S02_25906936	2	25906936	T	C	C	T	C|T	T
S02_25906951	2	25906951	G	A	A	G	A|G	G
S02_25982413	2	25982413	T	G	G	T	G|T	T
S02_26052971	2	26052971	G	C	C	G	C|G	G
S02_26053008	2	26053008	T	C	C	T	C|T	T
S02_26166456	2	26166456	C	T	T	C	T|C	C
S02_26166474	2	26166474	T	C	C	T	C|T	T
S02_26166564	2	26166564	T	A	A	T	A|T	T
S02_26166568	2	26166568	A	T	T	A	T|A	A
S02_26177957	2	26177957	G	T	T	G	T|G	G
S02_26179651	2	26179651	A	G	G	A	G|A	A
S02_26179731	2	26179731	T	C	C	T	C|T	T
S02_26179735	2	26179735	G	C	C	G	C|G	G
S02_26179739	2	26179739	A	G	G	A	G|A	A
S02_26187633	2	26187633	A	G	G	A	G|A	A
S02_26187733	2	26187733	T	C	C	T	C|T	T
S02_26187743	2	26187743	T	C	C	T	C|T	T
S02_26367107	2	26367107	A	C	C	A	C|A	A
S02_26371418	2	26371418	T	C	C	T	C|T	T
S02_26371476	2	26371476	A	T	T	A	T|A	A
S02_26390745	2	26390745	A	T	T	A	T|A	A
S02_26390819	2	26390819	G	C	C	G	C|G	G
S02_26528920	2	26528920	C	A	A	C	A|C	C
S02_26540716	2	26540716	G	A	A	G	A|G	G
S02_26576043	2	26576043	T	C	C	T	C|T	T
S02_26576506	2	26576506	C	T	T	C	T|C	C
S02_26629591	2	26629591	G	A	A	G	A|G	G
S02_26825416	2	26825416	C	T	T	C	T|C	C
S02_26825418	2	26825418	G	A	A	G	A|G	G
S02_26844748	2	26844748	T	C	C	T	C|T	T
S02_26844749	2	26844749	T	A	A	T	A|T	T
S02_26953228	2	26953228	G	A	A	G	A|G	G
S02_26958113	2	26958113	T	A	A	T	A|T	T
S02_27147249	2	27147249	G	A	A	G	A|G	G
S02_27147251	2	27147251	G	A	A	G	A|G	G
S02_27147281	2	27147281	C	A	A	C	A|C	C
S02_27274277	2	27274277	G	A	A	G	A|G	G
S02_27295873	2	27295873	T	C	C	T	C|T	T
S02_27311108	2	27311108	T	C	C	T	C|T	T
S02_27437752	2	27437752	T	A	A	T	A|T	T
S02_27533787	2	27533787	A	T	T	A	T|A	A
S02_27533789	2	27533789	T	G	G	T	G|T	T
S02_27556795	2	27556795	G	A	A	G	A|G	G
S02_27556828	2	27556828	A	G	G	A	G|A	A
S02_27556865	2	27556865	G	A	A	G	A|G	G
S02_27622091	2	27622091	A	C	C	A	C|A	A
S02_27631380	2	27631380	G	C	C	G	C|G	G
S02_27631381	2	27631381	C	G	G	C	G|C	C
S02_27631424	2	27631424	T	G	G	T	G|T	T
S02_27631435	2	27631435	C	G	G	C	G|C	C
S02_27631449	2	27631449	G	A	A	G	A|G	G
S02_27792351	2	27792351	T	C	C	T	C|T	T
S02_27801620	2	27801620	T	A	A	T	A|T	T
S02_27812434	2	27812434	C	G	G	C	G|C	C
S02_28081157	2	28081157	G	A	A	G	A|G	G
S02_28081163	2	28081163	A	T	T	A	T|A	A
S02_28081227	2	28081227	T	A	A	T	A|T	T
S02_28247348	2	28247348	C	G	G	C	G|C	C
S02_28247353	2	28247353	G	A	A	G	A|G	G
S02_28306671	2	28306671	A	G	G	A	G|A	A
S02_28306729	2	28306729	A	G	G	A	G|A	A
S02_28306760	2	28306760	T	C	C	T	C|T	T
S02_28306784	2	28306784	T	C	C	T	C|T	T
S02_28329900	2	28329900	C	G	G	C	G|C	C
S02_28329916	2	28329916	G	A	A	G	A|G	G
S02_28329931	2	28329931	A	G	G	A	G|A	A
S02_28329945	2	28329945	T	C	C	T	C|T	T
S02_28329979	2	28329979	T	A	A	T	A|T	T
S02_28394440	2	28394440	C	G	G	C	G|C	C
S02_28394463	2	28394463	C	A	A	C	A|C	C
S02_28394576	2	28394576	G	A	A	G	A|G	G
S02_28423674	2	28423674	G	A	A	G	A|G	G
S02_28591159	2	28591159	G	A	A	G	A|G	G
S02_28591206	2	28591206	A	T	T	A	T|A	A
S02_28591235	2	28591235	T	G	G	T	G|T	T
S02_28591504	2	28591504	G	A	A	G	A|G	G
S02_28591549	2	28591549	A	C	C	A	C|A	A
S02_28591568	2	28591568	C	T	T	C	T|C	C
S02_28591608	2	28591608	G	C	C	G	C|G	G
S02_28602072	2	28602072	T	C	C	T	C|T	T
S02_28602167	2	28602167	A	G	G	A	G|A	A
S02_28628161	2	28628161	G	C	C	G	C|G	G
S02_28628195	2	28628195	A	C	C	A	C|A	A
S02_28628242	2	28628242	T	C	C	T	C|T	T
S02_28628244	2	28628244	A	G	G	A	G|A	A
S02_28628248	2	28628248	C	T	T	C	T|C	C
S02_28628260	2	28628260	G	A	A	G	A|G	G
S02_28631239	2	28631239	A	C	C	A	C|A	A
S02_28631283	2	28631283	A	G	G	A	G|A	A
S02_28631338	2	28631338	C	G	G	C	G|C	C
S02_28655298	2	28655298	G	T	T	G	T|G	G
S02_28847299	2	28847299	G	C	C	G	C|G	G
S02_28956094	2	28956094	G	A	A	G	A|G	G
S02_29036335	2	29036335	C	T	T	C	T|C	C
S02_29036369	2	29036369	T	C	C	T	C|T	T
S02_29036426	2	29036426	G	T	T	G	T|G	G
S02_29036428	2	29036428	G	C	C	G	C|G	G
S02_29036525	2	29036525	A	G	G	A	G|A	A
S02_29036555	2	29036555	G	A	A	G	A|G	G
S02_29241469	2	29241469	T	G	G	T	G|T	T
S02_29241484	2	29241484	T	G	G	T	G|T	T
S02_29241508	2	29241508	C	T	T	C	T|C	C
S02_29284746	2	29284746	T	C	C	T	C|T	T
S02_29317963	2	29317963	C	T	T	C	T|C	C
S02_29324260	2	29324260	G	C	C	G	C|G	G
S02_29636612	2	29636612	A	G	G	A	G|A	A
S02_29636646	2	29636646	T	C	C	T	C|T	T
S02_29636704	2	29636704	G	A	A	G	A|G	G
S02_29670724	2	29670724	A	T	T	A	T|A	A
S02_29670772	2	29670772	C	T	T	C	T|C	C
S02_29696494	2	29696494	C	T	T	C	T|C	C
S02_29696527	2	29696527	T	C	C	T	C|T	T
S02_29722265	2	29722265	A	C	C	A	C|A	A
S02_29722388	2	29722388	T	G	G	T	G|T	T
S02_29780385	2	29780385	A	G	G	A	G|A	A
S02_29780392	2	29780392	T	A	A	T	A|T	T
S02_29780422	2	29780422	C	G	G	C	G|C	C
S02_29780425	2	29780425	C	T	T	C	T|C	C
S02_29780441	2	29780441	G	C	C	G	C|G	G
S02_29780463	2	29780463	G	T	T	G	T|G	G
S02_29780527	2	29780527	T	C	C	T	C|T	T
S02_29780541	2	29780541	G	A	A	G	A|G	G
S02_29780545	2	29780545	T	C	C	T	C|T	T
S02_29780591	2	29780591	C	G	G	C	G|C	C
S02_29916159	2	29916159	T	A	T	A	T|A	A
S02_29916200	2	29916200	T	C	T	C	T|C	C
S02_29934415	2	29934415	G	A	G	A	G|A	A
S02_29934478	2	29934478	A	G	G	A	G|A	A
S02_29934485	2	29934485	T	C	C	T	C|T	T
S02_29934487	2	29934487	G	C	G	C	G|C	C
S02_30000454	2	30000454	G	C	C	G	C|G	G
S02_30051057	2	30051057	A	C	C	A	C|A	A
S02_30051175	2	30051175	T	C	C	T	C|T	T
S02_30051243	2	30051243	A	G	A	G	A|G	G
S02_30156998	2	30156998	C	T	C	T	C|T	T
S02_30221972	2	30221972	A	G	G	A	G|A	A
S02_30222116	2	30222116	A	G	G	A	G|A	A
S02_30351195	2	30351195	A	C	C	A	C|A	A
S02_30351385	2	30351385	T	C	C	T	C|T	T
S02_30356517	2	30356517	A	G	G	A	G|A	A
S02_30356674	2	30356674	T	C	C	T	C|T	T
S02_30396014	2	30396014	A	G	G	A	G|A	A
S02_30413536	2	30413536	C	A	A	C	A|C	C
S02_30413588	2	30413588	G	A	A	G	A|G	G
S02_30413611	2	30413611	C	A	A	C	A|C	C
S02_30413614	2	30413614	C	T	T	C	T|C	C
S02_30413615	2	30413615	A	T	T	A	T|A	A
S02_30431177	2	30431177	A	C	C	A	C|A	A
S02_30442837	2	30442837	T	C	T	C	T|C	C
S02_30503545	2	30503545	G	T	T	G	T|G	G
S02_30503605	2	30503605	C	T	T	C	T|C	C
S02_30503606	2	30503606	G	C	C	G	C|G	G
S02_30503656	2	30503656	G	A	A	G	A|G	G
S02_30503662	2	30503662	A	G	G	A	G|A	A
S02_30583999	2	30583999	A	T	T	A	T|A	A
S02_30584039	2	30584039	C	T	T	C	T|C	C
S02_30697676	2	30697676	T	C	C	T	C|T	T
S02_30697753	2	30697753	C	G	G	C	G|C	C
S02_30697764	2	30697764	A	T	T	A	T|A	A
S02_30758091	2	30758091	A	G	G	A	G|A	A
S02_30758108	2	30758108	G	C	G	C	G|C	C
S02_30758143	2	30758143	T	A	A	T	A|T	T
S02_30758155	2	30758155	A	C	C	A	C|A	A
S02_31019298	2	31019298	G	A	A	G	A|G	G
S02_31019359	2	31019359	T	C	C	T	C|T	T
S02_31019410	2	31019410	A	T	T	A	T|A	A
S02_31019418	2	31019418	A	G	G	A	G|A	A
S02_31039643	2	31039643	A	G	A	G	A|G	G
S02_31145562	2	31145562	G	A	A	G	A|G	G
S02_31244058	2	31244058	G	A	G	A	G|A	A
S02_31288058	2	31288058	C	T	T	C	T|C	C
S02_31288084	2	31288084	A	C	C	A	C|A	A
S02_31288106	2	31288106	T	C	T	C	T|C	C
S02_31288117	2	31288117	C	T	T	C	T|C	C
S02_31307702	2	31307702	G	A	G	A	G|A	A
S02_31307791	2	31307791	T	C	C	T	C|T	T
S02_31307820	2	31307820	G	A	A	G	A|G	G
S02_31307821	2	31307821	T	A	A	T	A|T	T
S02_31326106	2	31326106	A	C	A	C	A|C	C
S02_31326111	2	31326111	A	T	A	T	A|T	T
S02_31326131	2	31326131	C	T	T	C	T|C	C
S02_31326178	2	31326178	A	G	G	A	G|A	A
S02_31326195	2	31326195	C	G	G	C	G|C	C
S02_31332192	2	31332192	C	A	A	C	A|C	C
S02_31332297	2	31332297	C	A	C	A	C|A	A
S02_31332362	2	31332362	C	T	C	T	C|T	T
S02_31373106	2	31373106	C	T	T	C	T|C	C
S02_31373114	2	31373114	T	C	C	T	C|T	T
S02_31373124	2	31373124	T	A	A	T	A|T	T
S02_31373136	2	31373136	T	A	A	T	A|T	T
S02_31373147	2	31373147	T	C	T	C	T|C	C
S02_31444778	2	31444778	C	T	T	C	T|C	C
S02_31444779	2	31444779	G	T	G	T	G|T	T
S02_31465565	2	31465565	A	G	G	A	G|A	A
S02_31465587	2	31465587	C	A	A	C	A|C	C
S02_31465626	2	31465626	G	A	A	G	A|G	G
S02_31465642	2	31465642	C	G	C	G	C|G	G
S02_31465659	2	31465659	G	A	A	G	A|G	G
S02_31483258	2	31483258	C	A	A	C	A|C	C
S02_31483266	2	31483266	C	T	T	C	T|C	C
S02_31483368	2	31483368	G	T	T	G	T|G	G
S02_31557119	2	31557119	T	C	C	T	C|T	T
S02_31557135	2	31557135	C	T	T	C	T|C	C
S02_31557339	2	31557339	G	T	G	T	G|T	T
S02_31557377	2	31557377	T	G	T	G	T|G	G
S02_31592177	2	31592177	G	T	T	G	T|G	G
S02_31592193	2	31592193	C	A	A	C	A|C	C
S02_31592216	2	31592216	C	T	T	C	T|C	C
S02_31592219	2	31592219	C	G	G	C	G|C	C
S02_31592255	2	31592255	G	A	A	G	A|G	G
S02_31592265	2	31592265	G	T	T	G	T|G	G
S02_31672632	2	31672632	T	G	T	G	T|G	G
S02_31681602	2	31681602	C	A	A	C	A|C	C
S02_31681707	2	31681707	G	A	A	G	A|G	G
S02_31681716	2	31681716	C	A	A	C	A|C	C
S02_31681743	2	31681743	A	C	A	C	A|C	C
S02_31787302	2	31787302	T	C	T	C	T|C	C
S02_31787389	2	31787389	T	G	G	T	G|T	T
S02_31822870	2	31822870	A	G	G	A	G|A	A
S02_31917188	2	31917188	T	C	C	T	C|T	T
S02_31975013	2	31975013	A	G	A	G	A|G	G
S02_31975077	2	31975077	G	C	C	G	C|G	G
S02_31975116	2	31975116	G	T	T	G	T|G	G
S02_31999902	2	31999902	A	C	C	A	C|A	A
S02_32000031	2	32000031	A	G	G	A	G|A	A
S02_32000035	2	32000035	T	A	A	T	A|T	T
S02_32000058	2	32000058	A	T	T	A	T|A	A
S02_32035677	2	32035677	A	C	C	A	C|A	A
S02_32035691	2	32035691	G	A	A	G	A|G	G
S02_32058962	2	32058962	G	A	A	G	A|G	G
S02_32093272	2	32093272	T	C	C	T	C|T	T
S02_32342997	2	32342997	T	C	C	T	C|T	T
S02_32343020	2	32343020	C	A	A	C	A|C	C
S02_32343044	2	32343044	G	C	C	G	C|G	G
S02_32453489	2	32453489	A	G	G	A	G|A	A
S02_32453492	2	32453492	G	A	A	G	A|G	G
S02_32453644	2	32453644	A	G	G	A	G|A	A
S02_32453645	2	32453645	G	A	A	G	A|G	G
S02_32453650	2	32453650	G	A	A	G	A|G	G
S02_32453678	2	32453678	T	C	C	T	C|T	T
S02_32453740	2	32453740	C	T	T	C	T|C	C
S02_32503353	2	32503353	T	C	C	T	C|T	T
S02_32540943	2	32540943	G	A	A	G	A|G	G
S02_32613290	2	32613290	C	T	T	C	T|C	C
S02_32633672	2	32633672	T	C	C	T	C|T	T
S03_30920	3	30920	G	C	C	G	C|G	C
S03_56969	3	56969	C	T	T	C	T|C	T
S03_68758	3	68758	T	A	A	T	A|T	A
S03_139685	3	139685	G	A	A	G	A|G	A
S03_139735	3	139735	T	C	C	T	C|T	C
S03_139751	3	139751	A	C	C	A	C|A	C
S03_139776	3	139776	T	G	G	T	G|T	G
S03_140858	3	140858	T	C	C	T	C|T	C
S03_140947	3	140947	G	A	A	G	A|G	A
S03_140977	3	140977	G	A	A	G	A|G	A
S03_141084	3	141084	G	T	T	G	T|G	T
S03_141085	3	141085	A	G	G	A	G|A	G
S03_141153	3	141153	G	T	G	T	G|T	G
S03_192723	3	192723	A	G	G	A	G|A	G
S03_214139	3	214139	T	C	C	T	C|T	C
S03_214162	3	214162	A	C	A	C	A|C	A
S03_257782	3	257782	G	T	T	G	T|G	T
S03_257791	3	257791	A	G	G	A	G|A	G
S03_258912	3	258912	G	A	A	G	A|G	A
S03_315250	3	315250	G	T	T	G	T|G	T
S03_315260	3	315260	T	G	G	T	G|T	G
S03_423759	3	423759	T	C	C	T	C|T	C
S03_423823	3	423823	G	A	A	G	A|G	A
S03_423846	3	423846	G	A	A	G	A|G	A
S03_423853	3	423853	T	A	A	T	A|T	A
S03_424720	3	424720	T	C	C	T	C|T	C
S03_424756	3	424756	T	A	A	T	A|T	A
S03_425061	3	425061	G	A	A	G	A|G	A
S03_425093	3	425093	T	C	C	T	C|T	C
S03_446158	3	446158	T	C	C	T	C|T	C
S03_446188	3	446188	G	A	A	G	A|G	A
S03_466423	3	466423	A	G	G	A	G|A	G
S03_466424	3	466424	C	A	A	C	A|C	A
S03_466576	3	466576	A	G	G	A	G|A	G
S03_543231	3	543231	A	C	C	A	C|A	C
S03_543250	3	543250	T	C	C	T	C|T	C
S03_543342	3	543342	G	A	A	G	A|G	A
S03_565447	3	565447	G	A	A	G	A|G	A
S03_565451	3	565451	T	A	A	T	A|T	A
S03_709844	3	709844	A	G	G	A	G|A	G
S03_709846	3	709846	T	C	C	T	C|T	C
S03_709852	3	709852	T	C	C	T	C|T	C
S03_709888	3	709888	A	G	G	A	G|A	G
S03_738529	3	738529	T	C	C	T	C|T	C
S03_738610	3	738610	G	A	A	G	A|G	A
S03_777491	3	777491	A	G	G	A	G|A	G
S03_777563	3	777563	C	T	T	C	T|C	T
S03_777594	3	777594	C	A	A	C	A|C	A
S03_777654	3	777654	G	A	A	G	A|G	A
S03_777662	3	777662	A	C	C	A	C|A	C
S03_796418	3	796418	C	G	G	C	G|C	G
S03_796568	3	796568	C	T	T	C	T|C	T
S03_808714	3	808714	G	A	A	G	A|G	A
S03_808756	3	808756	A	G	G	A	G|A	G
S03_808765	3	808765	T	C	C	T	C|T	C
S03_854219	3	854219	G	C	C	G	C|G	C
S03_899281	3	899281	T	A	A	T	A|T	A
S03_988760	3	988760	A	G	G	A	G|A	G
S03_988780	3	988780	G	A	A	G	A|G	A
S03_1026657	3	1026657	C	T	T	C	T|C	T
S03_1035304	3	1035304	T	C	C	T	C|T	C
S03_1037718	3	1037718	A	C	A	C	A|C	A
S03_1037771	3	1037771	C	T	T	C	T|C	T
S03_1037776	3	1037776	G	A	A	G	A|G	A
S03_1108050	3	1108050	C	T	T	C	T|C	T
S03_1108063	3	1108063	T	G	G	T	G|T	G
S03_1111034	3	1111034	C	A	A	C	A|C	A
S03_1111038	3	1111038	G	A	A	G	A|G	A
S03_1111222	3	1111222	C	A	A	C	A|C	A
S03_1111251	3	1111251	A	G	G	A	G|A	G
S03_1271771	3	1271771	G	C	C	G	C|G	C
S03_1271805	3	1271805	A	C	A	C	A|C	A
S03_1271986	3	1271986	C	T	C	T	C|T	C
S03_1272027	3	1272027	G	A	A	G	A|G	A
S03_1341313	3	1341313	G	C	C	G	C|G	C
S03_1341317	3	1341317	C	A	A	C	A|C	A
S03_1426076	3	1426076	G	C	C	G	C|G	C
S03_1448895	3	1448895	A	G	G	A	G|A	G
S03_1448908	3	1448908	T	C	C	T	C|T	C
S03_1448926	3	1448926	C	A	A	C	A|C	A
S03_1522524	3	1522524	A	G	G	A	G|A	G
S03_1522548	3	1522548	T	C	C	T	C|T	C
S03_1628908	3	1628908	C	T	T	C	T|C	T
S03_1628913	3	1628913	T	C	C	T	C|T	C
S03_1628976	3	1628976	G	A	A	G	A|G	A
S03_1698457	3	1698457	A	G	G	A	G|A	G
S03_1698464	3	1698464	C	T	C	T	C|T	C
S03_1701513	3	1701513	G	A	A	G	A|G	A
S03_1701627	3	1701627	T	C	C	T	C|T	C
S03_1716300	3	1716300	T	C	C	T	C|T	C
S03_1755855	3	1755855	A	G	G	A	G|A	G
S03_1761440	3	1761440	C	T	T	C	T|C	T
S03_1920950	3	1920950	C	T	T	C	T|C	T
S03_1920951	3	1920951	A	G	G	A	G|A	G
S03_1920966	3	1920966	C	T	T	C	T|C	T
S03_1963817	3	1963817	G	C	C	G	C|G	C
S03_1984711	3	1984711	T	C	T	C	T|C	T
S03_1984723	3	1984723	T	C	C	T	C|T	C
S03_1984761	3	1984761	T	A	A	T	A|T	A
S03_1984771	3	1984771	C	G	C	G	C|G	C
S03_1984794	3	1984794	A	G	A	G	A|G	A
S03_1984803	3	1984803	T	A	A	T	A|T	A
S03_1984832	3	1984832	C	A	C	A	C|A	C
S03_2000804	3	2000804	C	T	T	C	T|C	T
S03_2000844	3	2000844	T	G	T	G	T|G	T
S03_2000974	3	2000974	T	C	C	T	C|T	C
S03_2014146	3	2014146	T	G	G	T	G|T	G
S03_2192225	3	2192225	T	C	C	T	C|T	C
S03_2192229	3	2192229	T	G	G	T	G|T	G
S03_2192247	3	2192247	C	A	C	A	C|A	C
S03_2208072	3	2208072	T	G	G	T	G|T	G
S03_2208076	3	2208076	G	A	A	G	A|G	A
S03_2208136	3	2208136	A	T	T	A	T|A	T
S03_2208151	3	2208151	T	C	C	T	C|T	C
S03_2208164	3	2208164	G	A	A	G	A|G	A
S03_2221575	3	2221575	A	C	C	A	C|A	C
S03_2221581	3	2221581	T	C	C	T	C|T	C
S03_2221599	3	2221599	T	A	A	T	A|T	A
S03_2221629	3	2221629	T	G	G	T	G|T	G
S03_2221691	3	2221691	C	T	T	C	T|C	T
S03_2222693	3	2222693	C	A	C	A	C|A	C
S03_2352055	3	2352055	G	A	A	G	A|G	A
S03_2352121	3	2352121	G	C	G	C	G|C	G
S03_2386992	3	2386992	C	A	A	C	A|C	A
S03_2387101	3	2387101	G	A	A	G	A|G	A
S03_2410139	3	2410139	G	A	A	G	A|G	A
S03_2750626	3	2750626	C	G	G	C	G|C	G
S03_2757733	3	2757733	T	C	C	T	C|T	C
S03_2969921	3	2969921	T	C	T	C	T|C	T
S03_2969931	3	2969931	T	A	T	A	T|A	T
S03_3142385	3	3142385	A	G	A	G	A|G	A
S03_3466860	3	3466860	G	T	G	T	G|T	G
S03_3466888	3	3466888	A	G	G	A	G|A	G
S03_3485735	3	3485735	T	C	T	C	T|C	T
S03_3822629	3	3822629	A	T	A	T	A|T	A
S03_4111852	3	4111852	A	T	A	T	A|T	A
S03_4123553	3	4123553	C	A	C	A	C|A	C
S03_4126335	3	4126335	C	T	C	T	C|T	C
S03_4126348	3	4126348	C	G	C	G	C|G	C
S03_4207371	3	4207371	A	T	A	T	A|T	A
S03_4207388	3	4207388	G	A	A	G	A|G	A
S03_4207457	3	4207457	G	A	G	A	G|A	G
S03_4207484	3	4207484	T	A	T	A	T|A	T
S03_4208415	3	4208415	C	T	T	C	T|C	T
S03_4208456	3	4208456	T	G	G	T	G|T	G
S03_4276673	3	4276673	C	T	T	C	T|C	T
S03_4281210	3	4281210	T	C	T	C	T|C	T
S03_4331934	3	4331934	G	A	G	A	G|A	G
S03_4427624	3	4427624	G	T	T	G	T|G	T
S03_4464560	3	4464560	T	C	C	T	C|T	C
S03_4764416	3	4764416	T	A	A	T	A|T	A
S03_4836658	3	4836658	A	T	T	A	T|A	T
S03_4906174	3	4906174	T	C	C	T	C|T	C
S03_5302665	3	5302665	C	G	C	G	C|G	C
S03_5302669	3	5302669	T	C	T	C	T|C	T
S03_5302839	3	5302839	T	C	T	C	T|C	T
S03_5427489	3	5427489	C	T	T	C	T|C	T
S03_5871548	3	5871548	T	C	T	C	T|C	T
S03_5938440	3	5938440	C	T	C	T	C|T	C
S03_6472390	3	6472390	C	T	C	T	C|T	C
S03_6541988	3	6541988	A	C	A	C	A|C	A
S03_6625012	3	6625012	A	C	C	A	C|A	C
S03_6883900	3	6883900	A	G	G	A	G|A	G
S03_6942701	3	6942701	G	C	C	G	C|G	C
S03_7214822	3	7214822	A	G	G	A	G|A	G
S03_7214878	3	7214878	G	C	G	C	G|C	G
S03_7238583	3	7238583	A	G	G	A	G|A	G
S03_7315310	3	7315310	T	G	T	G	T|G	T
S03_7315331	3	7315331	A	T	A	T	A|T	A
S03_7346338	3	7346338	A	G	A	G	A|G	A
S03_7346417	3	7346417	A	C	C	A	C|A	C
S03_7346436	3	7346436	T	C	T	C	T|C	T
S03_7714332	3	7714332	T	C	C	T	C|T	C
S03_7753560	3	7753560	A	G	G	A	G|A	G
S03_8002128	3	8002128	T	C	T	C	T|C	T
S03_8554661	3	8554661	G	A	G	A	G|A	G
S03_8554680	3	8554680	G	A	G	A	G|A	G
S03_8554730	3	8554730	C	G	C	G	C|G	C
S03_9375721	3	9375721	G	C	C	G	C|G	C
S03_10009547	3	10009547	T	C	T	C	T|C	T
S03_10009560	3	10009560	A	G	A	G	A|G	A
S03_10491103	3	10491103	A	G	G	A	G|A	G
S03_10533865	3	10533865	G	A	A	G	A|G	A
S03_10533866	3	10533866	C	T	T	C	T|C	T
S03_10533941	3	10533941	G	T	T	G	T|G	T
S03_10533959	3	10533959	G	A	A	G	A|G	A
S03_11059948	3	11059948	G	A	A	G	A|G	A
S03_11059952	3	11059952	A	G	G	A	G|A	G
S03_11060032	3	11060032	G	A	A	G	A|G	A
S03_11060173	3	11060173	A	G	G	A	G|A	G
S03_11060224	3	11060224	G	T	T	G	T|G	T
S03_11060310	3	11060310	T	C	C	T	C|T	C
S03_11169447	3	11169447	A	G	G	A	G|A	G
S03_11169462	3	11169462	A	C	C	A	C|A	C
S03_11169541	3	11169541	T	C	C	T	C|T	C
S03_11248010	3	11248010	G	A	A	G	A|G	A
S03_11248115	3	11248115	C	T	T	C	T|C	T
S03_11598067	3	11598067	A	T	T	A	T|A	T
S03_11598068	3	11598068	A	T	T	A	T|A	T
S03_11598129	3	11598129	G	T	T	G	T|G	T
S03_11598187	3	11598187	C	A	A	C	A|C	A
S03_11598189	3	11598189	G	C	C	G	C|G	C
S03_11711292	3	11711292	G	T	T	G	T|G	T
S03_11711309	3	11711309	T	C	C	T	C|T	C
S03_11711310	3	11711310	G	A	A	G	A|G	A
S03_11711331	3	11711331	C	A	A	C	A|C	A
S03_11922057	3	11922057	C	G	G	C	G|C	G
S03_12181705	3	12181705	G	C	C	G	C|G	C
S03_12181720	3	12181720	A	G	G	A	G|A	G
S03_12181772	3	12181772	A	G	G	A	G|A	G
S03_12233307	3	12233307	G	A	A	G	A|G	A
S03_12233320	3	12233320	T	A	A	T	A|T	A
S03_12233326	3	12233326	T	G	G	T	G|T	G
S03_12233380	3	12233380	A	T	T	A	T|A	T
S03_12558185	3	12558185	A	G	G	A	G|A	G
S03_13080064	3	13080064	G	C	C	G	C|G	C
S03_13080070	3	13080070	C	T	T	C	T|C	T
S03_13162410	3	13162410	A	T	T	A	T|A	T
S03_13162411	3	13162411	G	A	A	G	A|G	A
S03_13162439	3	13162439	C	T	T	C	T|C	T
S03_13162476	3	13162476	G	A	A	G	A|G	A
S03_13321096	3	13321096	A	T	T	A	T|A	T
S03_13533211	3	13533211	T	C	C	T	C|T	C
S03_13533261	3	13533261	T	C	C	T	C|T	C
S03_13709513	3	13709513	T	G	G	T	G|T	G
S03_14102363	3	14102363	A	G	G	A	G|A	G
S03_14515390	3	14515390	C	A	A	C	A|C	A
S03_14515426	3	14515426	C	A	A	C	A|C	A
S03_14515469	3	14515469	A	G	G	A	G|A	G
S03_14515490	3	14515490	A	G	A	G	A|G	A
S03_14515507	3	14515507	G	C	C	G	C|G	C
S03_14515510	3	14515510	A	C	C	A	C|A	C
S03_14706109	3	14706109	T	G	G	T	G|T	G
S03_14706136	3	14706136	T	G	G	T	G|T	G
S03_15337581	3	15337581	T	C	C	T	C|T	C
S03_15337709	3	15337709	G	C	C	G	C|G	C
S03_15699053	3	15699053	C	T	T	C	T|C	T
S03_16055064	3	16055064	T	A	A	T	A|T	A
S03_16246617	3	16246617	T	C	C	T	C|T	C
S03_16246664	3	16246664	T	A	A	T	A|T	A
S03_16518080	3	16518080	A	G	G	A	G|A	G
S03_16520387	3	16520387	G	C	C	G	C|G	C
S03_16523390	3	16523390	A	G	G	A	G|A	G
S03_16523422	3	16523422	G	A	A	G	A|G	A
S03_16523431	3	16523431	A	G	G	A	G|A	G
S03_16531889	3	16531889	G	A	A	G	A|G	A
S03_16531898	3	16531898	A	G	G	A	G|A	G
S03_16531943	3	16531943	G	A	A	G	A|G	A
S03_16531969	3	16531969	C	T	T	C	T|C	T
S03_16540782	3	16540782	C	T	T	C	T|C	T
S03_16540849	3	16540849	G	A	A	G	A|G	A
S03_16541012	3	16541012	G	A	A	G	A|G	A
S03_16594264	3	16594264	C	T	T	C	T|C	T
S03_16594284	3	16594284	C	T	T	C	T|C	T
S03_16594336	3	16594336	G	C	C	G	C|G	C
S03_17927625	3	17927625	A	T	T	A	T|A	T
S03_17927653	3	17927653	T	A	A	T	A|T	A
S03_17927662	3	17927662	C	G	G	C	G|C	G
S03_17927667	3	17927667	A	T	T	A	T|A	T
S03_17927668	3	17927668	C	A	A	C	A|C	A
S03_17927713	3	17927713	T	C	C	T	C|T	C
S03_17927716	3	17927716	G	A	A	G	A|G	A
S03_18006606	3	18006606	A	G	G	A	G|A	G
S03_18006641	3	18006641	C	T	T	C	T|C	T
S03_18006658	3	18006658	T	C	C	T	C|T	C
S03_18006663	3	18006663	A	T	T	A	T|A	T
S03_18006673	3	18006673	C	T	T	C	T|C	T
S03_18006685	3	18006685	A	T	T	A	T|A	T
S03_18371011	3	18371011	C	T	T	C	T|C	T
S03_18371050	3	18371050	T	A	A	T	A|T	A
S03_18371058	3	18371058	G	A	A	G	A|G	A
S03_18512712	3	18512712	T	G	G	T	G|T	G
S03_18512752	3	18512752	C	T	T	C	T|C	T
S03_18512784	3	18512784	T	C	C	T	C|T	C
S03_18723008	3	18723008	C	G	G	C	G|C	G
S03_18723065	3	18723065	G	A	A	G	A|G	A
S03_18853305	3	18853305	T	A	A	T	A|T	A
S03_18853382	3	18853382	T	C	C	T	C|T	C
S03_19064939	3	19064939	T	G	G	T	G|T	G
S03_19065030	3	19065030	T	G	G	T	G|T	G
S03_19262078	3	19262078	T	G	G	T	G|T	G
S03_19262109	3	19262109	T	C	C	T	C|T	C
S03_19262157	3	19262157	A	G	G	A	G|A	G
S03_19428979	3	19428979	G	C	C	G	C|G	C
S03_19428985	3	19428985	A	C	C	A	C|A	C
S03_19791287	3	19791287	T	C	C	T	C|T	C
S03_19791311	3	19791311	T	G	G	T	G|T	G
S03_19791315	3	19791315	T	G	G	T	G|T	G
S03_19791316	3	19791316	A	G	G	A	G|A	G
S03_19791346	3	19791346	C	T	T	C	T|C	T
S03_19791354	3	19791354	G	T	T	G	T|G	T
S03_19791355	3	19791355	T	A	A	T	A|T	A
S03_19913651	3	19913651	C	T	T	C	T|C	T
S03_19913718	3	19913718	C	T	T	C	T|C	T
S03_19913758	3	19913758	C	T	T	C	T|C	T
S03_19913830	3	19913830	C	T	T	C	T|C	T
S03_19913832	3	19913832	A	T	T	A	T|A	T
S03_20002128	3	20002128	C	A	A	C	A|C	A
S03_20002137	3	20002137	T	A	A	T	A|T	A
S03_20002175	3	20002175	C	A	A	C	A|C	A
S03_20078849	3	20078849	G	T	T	G	T|G	T
S03_20468551	3	20468551	A	G	G	A	G|A	G
S03_20468585	3	20468585	T	C	C	T	C|T	C
S03_21350354	3	21350354	T	A	A	T	A|T	A
S03_21350502	3	21350502	T	C	C	T	C|T	C
S03_21863647	3	21863647	C	T	T	C	T|C	T
S03_21863648	3	21863648	A	C	C	A	C|A	C
S03_21867750	3	21867750	T	G	G	T	G|T	G
S03_21886601	3	21886601	T	G	G	T	G|T	G
S03_21886602	3	21886602	G	T	T	G	T|G	T
S03_21886618	3	21886618	T	G	G	T	G|T	G
S03_21886691	3	21886691	T	A	A	T	A|T	A
S03_21899466	3	21899466	G	A	A	G	A|G	A
S03_21899520	3	21899520	G	T	T	G	T|G	T
S03_21987647	3	21987647	G	A	A	G	A|G	A
S03_22166581	3	22166581	A	C	C	A	C|A	C
S03_22166642	3	22166642	C	T	T	C	T|C	T
S03_22205584	3	22205584	G	A	A	G	A|G	A
S03_22205603	3	22205603	A	C	C	A	C|A	C
S03_22205661	3	22205661	A	T	T	A	T|A	T
S03_22205669	3	22205669	A	C	C	A	C|A	C
S03_22932009	3	22932009	G	A	A	G	A|G	A
S03_23259330	3	23259330	A	T	T	A	T|A	T
S03_23600596	3	23600596	A	G	G	A	G|A	G
S03_24075718	3	24075718	C	T	T	C	T|C	T
S03_24075729	3	24075729	G	T	T	G	T|G	T
S03_24075754	3	24075754	G	A	A	G	A|G	A
S03_24370857	3	24370857	T	C	C	T	C|T	C
S03_24685221	3	24685221	G	A	A	G	A|G	A
S03_26672169	3	26672169	T	G	G	T	G|T	G
S03_26672210	3	26672210	C	T	T	C	T|C	T
S03_26823062	3	26823062	C	T	T	C	T|C	T
S03_27307853	3	27307853	C	T	T	C	T|C	T
S03_27307943	3	27307943	T	A	A	T	A|T	A
S03_27370205	3	27370205	A	T	T	A	T|A	T
S03_27607412	3	27607412	C	T	T	C	T|C	T
S03_27607414	3	27607414	T	G	G	T	G|T	G
S03_28162045	3	28162045	T	C	C	T	C|T	C
S03_28162048	3	28162048	T	C	C	T	C|T	C
S03_28162049	3	28162049	G	A	A	G	A|G	A
S03_28162075	3	28162075	C	A	A	C	A|C	A
S03_28162155	3	28162155	A	G	G	A	G|A	G
S03_28553269	3	28553269	T	G	G	T	G|T	G
S03_28596889	3	28596889	A	G	G	A	G|A	G
S03_28596901	3	28596901	C	T	T	C	T|C	T
S03_28620165	3	28620165	T	G	G	T	G|T	G
S03_28926832	3	28926832	A	G	G	A	G|A	G
S03_28926833	3	28926833	A	G	G	A	G|A	G
S03_28926876	3	28926876	A	C	C	A	C|A	C
S03_29087653	3	29087653	G	T	T	G	T|G	T
S03_29087732	3	29087732	G	T	T	G	T|G	T
S03_29376999	3	29376999	G	A	A	G	A|G	A
S03_29377036	3	29377036	C	T	T	C	T|C	T
S03_29377081	3	29377081	T	C	C	T	C|T	C
S03_30830131	3	30830131	C	T	T	C	T|C	T
S03_30830159	3	30830159	T	C	C	T	C|T	C
S03_30830174	3	30830174	C	A	A	C	A|C	A
S03_31530471	3	31530471	A	C	C	A	C|A	C
S03_31530538	3	31530538	G	A	A	G	A|G	A
S03_31530543	3	31530543	A	G	G	A	G|A	G
S03_31530565	3	31530565	G	T	T	G	T|G	T
S03_31573250	3	31573250	T	C	C	T	C|T	C
S03_32344459	3	32344459	G	T	T	G	T|G	T
S03_32344463	3	32344463	T	A	A	T	A|T	A
S03_32407767	3	32407767	C	T	T	C	T|C	T
S03_32407805	3	32407805	A	G	G	A	G|A	G
S03_32407847	3	32407847	C	G	G	C	G|C	G
S03_32407916	3	32407916	G	T	T	G	T|G	T
S03_32411336	3	32411336	A	C	C	A	C|A	C
S03_32414484	3	32414484	G	T	T	G	T|G	T
S03_32414493	3	32414493	A	G	G	A	G|A	G
S03_32414519	3	32414519	A	G	G	A	G|A	G
S03_32414523	3	32414523	G	A	A	G	A|G	A
S03_32444251	3	32444251	G	A	A	G	A|G	A
S03_32444389	3	32444389	A	G	G	A	G|A	G
S03_32444794	3	32444794	A	G	G	A	G|A	G
S03_32444817	3	32444817	C	T	T	C	T|C	T
S03_33087189	3	33087189	A	T	T	A	T|A	T
S03_33087218	3	33087218	C	T	T	C	T|C	T
S03_33087348	3	33087348	G	A	A	G	A|G	A
S03_33095058	3	33095058	A	G	G	A	G|A	G
S03_33095067	3	33095067	G	A	A	G	A|G	A
S03_33111530	3	33111530	G	C	C	G	C|G	C
S03_33111555	3	33111555	C	T	T	C	T|C	T
S03_33111725	3	33111725	G	T	T	G	T|G	T
S03_33236899	3	33236899	T	C	C	T	C|T	C
S03_33236978	3	33236978	A	G	G	A	G|A	G
S03_33237012	3	33237012	T	C	C	T	C|T	C
S03_33530576	3	33530576	C	G	G	C	G|C	G
S03_33530614	3	33530614	G	T	T	G	T|G	T
S03_33530650	3	33530650	C	G	G	C	G|C	G
S03_33802973	3	33802973	G	C	C	G	C|G	C
S03_33802986	3	33802986	C	T	T	C	T|C	T
S03_34193120	3	34193120	A	G	G	A	G|A	G
S03_34193149	3	34193149	C	G	G	C	G|C	G
S03_34193187	3	34193187	C	A	A	C	A|C	A
S03_34200695	3	34200695	C	T	T	C	T|C	T
S03_34200719	3	34200719	C	A	A	C	A|C	A
S03_34200730	3	34200730	A	G	G	A	G|A	G
S03_34256142	3	34256142	C	A	A	C	A|C	A
S03_34494072	3	34494072	G	A	A	G	A|G	A
S03_34899971	3	34899971	C	A	A	C	A|C	A
S03_35502369	3	35502369	A	T	T	A	T|A	T
S03_35612035	3	35612035	A	G	G	A	G|A	G
S03_35612053	3	35612053	T	C	C	T	C|T	C
S03_35612096	3	35612096	G	C	C	G	C|G	C
S03_35721517	3	35721517	A	C	C	A	C|A	C
S03_35898078	3	35898078	T	C	C	T	C|T	C
S03_35992885	3	35992885	A	G	G	A	G|A	G
S03_36076527	3	36076527	C	T	C	T	C|T	T
S03_36076543	3	36076543	T	C	T	C	T|C	C
S03_36076560	3	36076560	T	C	T	C	T|C	C
S03_36076598	3	36076598	C	T	C	T	C|T	T
S03_36076624	3	36076624	T	C	T	C	T|C	C
S03_36141587	3	36141587	G	C	G	C	G|C	C
S03_36141644	3	36141644	T	C	T	C	T|C	C
S03_36343326	3	36343326	C	T	C	T	C|T	T
S03_36373133	3	36373133	T	G	T	G	T|G	G
S03_36689848	3	36689848	A	G	A	G	A|G	G
S03_36882664	3	36882664	C	T	C	T	C|T	T
S03_36882834	3	36882834	C	A	C	A	C|A	A
S03_36952691	3	36952691	T	G	T	G	T|G	G
S03_36952725	3	36952725	A	C	A	C	A|C	C
S03_36952906	3	36952906	T	G	T	G	T|G	G
S03_37201515	3	37201515	G	T	G	T	G|T	T
S03_37201522	3	37201522	G	T	G	T	G|T	T
S03_37201580	3	37201580	A	C	A	C	A|C	C
S03_37527452	3	37527452	T	C	T	C	T|C	C
S03_37536560	3	37536560	T	C	T	C	T|C	C
S03_37536588	3	37536588	G	C	G	C	G|C	C
S03_37537093	3	37537093	T	A	T	A	T|A	A
S03_37552102	3	37552102	T	A	T	A	T|A	A
S03_37552182	3	37552182	G	A	G	A	G|A	A
S03_37552199	3	37552199	G	C	G	C	G|C	C
S03_37835882	3	37835882	C	T	C	T	C|T	T
S03_37835976	3	37835976	A	T	A	T	A|T	T
S03_37855862	3	37855862	G	A	G	A	G|A	A
S03_37855961	3	37855961	T	G	T	G	T|G	G
S03_37855964	3	37855964	C	A	C	A	C|A	A
S03_38245173	3	38245173	T	C	T	C	T|C	C
S03_38245175	3	38245175	A	C	A	C	A|C	C
S03_38269072	3	38269072	T	C	T	C	T|C	C
S03_38269086	3	38269086	G	T	G	T	G|T	T
S03_38269103	3	38269103	T	C	T	C	T|C	C
S03_38269106	3	38269106	T	C	T	C	T|C	C
S03_38694140	3	38694140	A	T	A	T	A|T	T
S03_38694182	3	38694182	C	T	C	T	C|T	T
S03_38694216	3	38694216	A	G	A	G	A|G	G
S03_38745041	3	38745041	A	C	A	C	A|C	C
S03_38745124	3	38745124	C	G	C	G	C|G	G
S03_38797344	3	38797344	T	C	T	C	T|C	C
S03_38797456	3	38797456	C	T	C	T	C|T	T
S03_38815520	3	38815520	T	C	T	C	T|C	C
S03_38816295	3	38816295	T	C	T	C	T|C	C
S03_38847654	3	38847654	G	T	G	T	G|T	T
S03_38847665	3	38847665	T	G	T	G	T|G	G
S03_38847674	3	38847674	G	T	G	T	G|T	T
S03_38901557	3	38901557	T	A	T	A	T|A	A
S03_39065657	3	39065657	G	A	G	A	G|A	A
S03_39065683	3	39065683	T	C	T	C	T|C	C
S03_39077703	3	39077703	C	T	C	T	C|T	T
S03_39113209	3	39113209	T	C	T	C	T|C	C
S03_39113231	3	39113231	T	G	T	G	T|G	G
S03_39658414	3	39658414	T	C	T	C	T|C	C
S03_39658418	3	39658418	G	A	G	A	G|A	A
S03_39658467	3	39658467	A	T	A	T	A|T	T
S03_39857365	3	39857365	T	C	T	C	T|C	C
S03_40094533	3	40094533	A	G	A	G	A|G	G
S03_40094555	3	40094555	G	A	G	A	G|A	A
S03_40094625	3	40094625	A	T	A	T	A|T	T
S03_40399734	3	40399734	T	C	T	C	T|C	C
S03_40399799	3	40399799	T	C	T	C	T|C	C
S03_40402285	3	40402285	A	T	A	T	A|T	T
S03_40402309	3	40402309	C	G	C	G	C|G	G
S03_40402331	3	40402331	T	G	T	G	T|G	G
S03_40454892	3	40454892	A	C	A	C	A|C	C
S03_40689124	3	40689124	A	G	A	G	A|G	G
S03_40689172	3	40689172	T	G	T	G	T|G	G
S03_40744709	3	40744709	T	A	T	A	T|A	A
S03_40744736	3	40744736	G	C	G	C	G|C	C
S03_40911155	3	40911155	A	G	A	G	A|G	G
S03_40911156	3	40911156	C	T	C	T	C|T	T
S03_40911213	3	40911213	A	C	A	C	A|C	C
S03_41164301	3	41164301	A	G	A	G	A|G	G
S03_41164323	3	41164323	A	G	A	G	A|G	G
S03_41217217	3	41217217	G	A	G	A	G|A	A
S03_41223834	3	41223834	T	G	T	G	T|G	G
S03_41288514	3	41288514	C	G	C	G	C|G	G
S03_41288534	3	41288534	C	T	C	T	C|T	T
S03_41301167	3	41301167	A	G	A	G	A|G	G
S03_41301284	3	41301284	T	C	T	C	T|C	C
S03_41323611	3	41323611	T	C	T	C	T|C	C
S03_41323646	3	41323646	T	C	T	C	T|C	C
S03_41407879	3	41407879	T	G	T	G	T|G	G
S03_41418956	3	41418956	G	A	G	A	G|A	A
S03_41447493	3	41447493	A	G	A	G	A|G	G
S03_41539878	3	41539878	C	T	C	T	C|T	T
S03_41543404	3	41543404	A	G	A	G	A|G	G
S03_41608120	3	41608120	A	T	A	T	A|T	T
S03_41666933	3	41666933	A	G	A	G	A|G	G
S03_41666960	3	41666960	T	G	T	G	T|G	G
S03_41667108	3	41667108	T	G	T	G	T|G	G
S03_41667200	3	41667200	G	A	G	A	G|A	A
S03_41711666	3	41711666	A	G	A	G	A|G	G
S03_41711736	3	41711736	T	A	T	A	T|A	A
S03_41804662	3	41804662	A	G	A	G	A|G	G
S03_41906966	3	41906966	C	G	C	G	C|G	G
S03_41907022	3	41907022	A	C	A	C	A|C	C
S03_41907064	3	41907064	T	G	T	G	T|G	G
S03_41907095	3	41907095	A	G	A	G	A|G	G
S03_41981522	3	41981522	A	G	A	G	A|G	G
S03_41981575	3	41981575	G	T	G	T	G|T	T
S03_42051575	3	42051575	A	C	A	C	A|C	C
S03_42154222	3	42154222	A	G	A	G	A|G	G
S03_42169197	3	42169197	T	C	T	C	T|C	C
S03_42170266	3	42170266	T	C	T	C	T|C	C
S03_42231708	3	42231708	A	T	A	T	A|T	T
S03_42231735	3	42231735	A	G	A	G	A|G	G
S03_42246965	3	42246965	T	C	T	C	T|C	C
S03_42360476	3	42360476	A	G	A	G	A|G	G
S03_42369769	3	42369769	T	C	T	C	T|C	C
S03_42369782	3	42369782	C	A	C	A	C|A	A
S03_42437345	3	42437345	G	C	G	C	G|C	C
S03_42495496	3	42495496	T	C	T	C	T|C	C
S03_42495574	3	42495574	T	C	T	C	T|C	C
S03_42565366	3	42565366	A	G	A	G	A|G	G
S03_42706719	3	42706719	A	G	A	G	A|G	G
S03_42878160	3	42878160	T	G	T	G	T|G	G
S03_42878556	3	42878556	C	T	C	T	C|T	T
S03_42878574	3	42878574	G	A	G	A	G|A	A
S03_42878577	3	42878577	T	C	T	C	T|C	C
S03_42930532	3	42930532	T	C	T	C	T|C	C
S03_42930535	3	42930535	C	G	C	G	C|G	G
S03_43242885	3	43242885	G	C	G	C	G|C	C
S03_43258317	3	43258317	T	C	T	C	T|C	C
S03_43258324	3	43258324	T	C	T	C	T|C	C
S03_43258330	3	43258330	G	C	G	C	G|C	C
S03_43533520	3	43533520	C	A	C	A	C|A	A
S03_43556900	3	43556900	C	T	C	T	C|T	T
S03_44021134	3	44021134	G	A	G	A	G|A	A
S03_44051320	3	44051320	G	C	G	C	G|C	C
S03_44572496	3	44572496	A	G	A	G	A|G	A
S03_44923646	3	44923646	G	A	G	A	G|A	G
S03_44958358	3	44958358	C	G	C	G	C|G	C
S03_45013779	3	45013779	T	A	T	A	T|A	T
S03_45290428	3	45290428	A	G	A	G	A|G	G
S03_45476201	3	45476201	T	A	A	T	A|T	T
S03_45476213	3	45476213	C	T	T	C	T|C	C
S03_48010761	3	48010761	A	G	G	A	G|A	A
S03_48010773	3	48010773	C	G	G	C	G|C	C
S03_48034440	3	48034440	G	A	A	G	A|G	G
S03_48194260	3	48194260	C	A	C	A	C|A	A
S03_48196888	3	48196888	T	C	T	C	T|C	C
S03_48196905	3	48196905	A	G	A	G	A|G	G
S03_48196923	3	48196923	A	G	A	G	A|G	G
S03_48271547	3	48271547	G	T	G	T	G|T	T
S03_48271644	3	48271644	C	T	C	T	C|T	T
S03_48271655	3	48271655	G	T	G	T	G|T	T
S03_48271656	3	48271656	T	C	T	C	T|C	C
S03_48502823	3	48502823	A	T	A	T	A|T	T
S03_48506055	3	48506055	T	C	T	C	T|C	C
S03_48742704	3	48742704	T	C	T	C	T|C	C
S03_48928299	3	48928299	C	T	C	T	C|T	T
S03_49015468	3	49015468	A	G	A	G	A|G	G
S03_49067310	3	49067310	T	C	T	C	T|C	C
S03_49168969	3	49168969	T	C	T	C	T|C	C
S03_49244910	3	49244910	T	A	T	A	T|A	A
S03_49404601	3	49404601	T	G	T	G	T|G	G
S03_49516800	3	49516800	A	G	A	G	A|G	G
S03_49563856	3	49563856	A	G	A	G	A|G	G
S03_49599590	3	49599590	A	G	A	G	A|G	G
S03_50070038	3	50070038	A	G	A	G	A|G	G
S03_50109087	3	50109087	A	G	A	G	A|G	G
S03_50109119	3	50109119	T	A	T	A	T|A	A
S03_50221486	3	50221486	G	T	G	T	G|T	T
S04_169963	4	169963	T	C	C	T	C|T	C
S04_170044	4	170044	T	A	A	T	A|T	A
S04_267439	4	267439	C	G	G	C	G|C	G
S04_267448	4	267448	G	T	T	G	T|G	T
S04_267449	4	267449	G	A	A	G	A|G	A
S04_267459	4	267459	T	A	A	T	A|T	A
S04_267540	4	267540	T	C	C	T	C|T	C
S04_279384	4	279384	A	G	G	A	G|A	G
S04_279397	4	279397	G	A	A	G	A|G	A
S04_328778	4	328778	T	C	C	T	C|T	C
S04_340739	4	340739	G	A	A	G	A|G	A
S04_436783	4	436783	T	C	C	T	C|T	C
S04_436896	4	436896	T	C	C	T	C|T	C
S04_436902	4	436902	C	T	T	C	T|C	T
S04_460988	4	460988	G	A	A	G	A|G	A
S04_489793	4	489793	A	G	G	A	G|A	G
S04_557832	4	557832	A	G	G	A	G|A	G
S04_557959	4	557959	G	C	C	G	C|G	C
S04_611330	4	611330	C	G	G	C	G|C	G
S04_611331	4	611331	G	T	T	G	T|G	T
S04_704323	4	704323	C	T	T	C	T|C	T
S04_704330	4	704330	T	A	A	T	A|T	A
S04_704365	4	704365	G	T	T	G	T|G	T
S04_783941	4	783941	A	G	G	A	G|A	G
S04_783996	4	783996	G	A	A	G	A|G	A
S04_796908	4	796908	G	A	A	G	A|G	A
S04_1051732	4	1051732	G	C	C	G	C|G	C
S04_1051737	4	1051737	T	G	G	T	G|T	G
S04_1051754	4	1051754	G	T	T	G	T|G	T
S04_1051817	4	1051817	A	G	G	A	G|A	G
S04_1051828	4	1051828	C	A	A	C	A|C	A
S04_1205899	4	1205899	A	G	G	A	G|A	G
S04_1205912	4	1205912	G	A	A	G	A|G	A
S04_1205983	4	1205983	A	T	T	A	T|A	T
S04_1206053	4	1206053	G	A	A	G	A|G	A
S04_1251083	4	1251083	C	G	G	C	G|C	G
S04_1251108	4	1251108	C	A	A	C	A|C	A
S04_1262939	4	1262939	C	G	G	C	G|C	G
S04_1262968	4	1262968	C	A	A	C	A|C	A
S04_1262971	4	1262971	A	C	C	A	C|A	C
S04_1263010	4	1263010	T	C	C	T	C|T	C
S04_1263031	4	1263031	G	A	A	G	A|G	A
S04_1317734	4	1317734	C	T	T	C	T|C	T
S04_1317735	4	1317735	A	G	G	A	G|A	G
S04_1343202	4	1343202	C	T	T	C	T|C	T
S04_1343209	4	1343209	C	T	T	C	T|C	T
S04_1353847	4	1353847	C	T	T	C	T|C	T
S04_1353889	4	1353889	G	C	C	G	C|G	C
S04_1353894	4	1353894	T	A	A	T	A|T	A
S04_1353899	4	1353899	A	G	G	A	G|A	G
S04_1353906	4	1353906	G	A	A	G	A|G	A
S04_1353908	4	1353908	T	C	C	T	C|T	C
S04_1353916	4	1353916	G	A	A	G	A|G	A
S04_1353966	4	1353966	G	A	A	G	A|G	A
S04_1353981	4	1353981	T	C	C	T	C|T	C
S04_1424857	4	1424857	A	G	G	A	G|A	G
S04_1511226	4	1511226	G	T	T	G	T|G	T
S04_1511239	4	1511239	A	G	G	A	G|A	G
S04_1511261	4	1511261	C	T	T	C	T|C	T
S04_1511305	4	1511305	A	G	G	A	G|A	G
S04_1637094	4	1637094	C	A	A	C	A|C	A
S04_1637096	4	1637096	C	A	A	C	A|C	A
S04_1637155	4	1637155	C	T	T	C	T|C	T
S04_1637195	4	1637195	G	A	A	G	A|G	A
S04_1718342	4	1718342	A	G	G	A	G|A	G
S04_1765412	4	1765412	T	A	A	T	A|T	A
S04_1920562	4	1920562	C	T	T	C	T|C	T
S04_2083868	4	2083868	T	C	C	T	C|T	C
S04_2087796	4	2087796	T	C	C	T	C|T	C
S04_2087798	4	2087798	C	G	G	C	G|C	G
S04_2087866	4	2087866	G	T	T	G	T|G	T
S04_2133577	4	2133577	C	T	T	C	T|C	T
S04_2246469	4	2246469	C	G	G	C	G|C	G
S04_2246569	4	2246569	C	T	T	C	T|C	T
S04_2279533	4	2279533	A	T	T	A	T|A	T
S04_2597366	4	2597366	C	T	T	C	T|C	T
S04_2610903	4	2610903	C	T	T	C	T|C	T
S04_2676408	4	2676408	C	T	T	C	T|C	T
S04_2682312	4	2682312	C	A	A	C	A|C	A
S04_2711419	4	2711419	T	C	C	T	C|T	C
S04_2711454	4	2711454	A	T	T	A	T|A	T
S04_2830190	4	2830190	A	C	C	A	C|A	C
S04_2911261	4	2911261	C	G	G	C	G|C	G
S04_2911294	4	2911294	A	C	C	A	C|A	C
S04_2924150	4	2924150	T	A	A	T	A|T	A
S04_2924162	4	2924162	A	G	G	A	G|A	G
S04_2924243	4	2924243	A	C	C	A	C|A	C
S04_2924244	4	2924244	T	A	A	T	A|T	A
S04_2924273	4	2924273	C	A	A	C	A|C	A
S04_2924291	4	2924291	T	C	C	T	C|T	C
S04_2924296	4	2924296	T	A	A	T	A|T	A
S04_2977299	4	2977299	C	T	T	C	T|C	T
S04_2978690	4	2978690	A	T	T	A	T|A	T
S04_2978795	4	2978795	G	A	A	G	A|G	A
S04_2981605	4	2981605	T	A	A	T	A|T	A
S04_2982068	4	2982068	A	C	C	A	C|A	C
S04_2992470	4	2992470	A	G	G	A	G|A	G
S04_3009655	4	3009655	A	G	G	A	G|A	G
S04_3009663	4	3009663	T	C	C	T	C|T	C
S04_3009676	4	3009676	T	C	C	T	C|T	C
S04_3009752	4	3009752	G	T	T	G	T|G	T
S04_3009850	4	3009850	G	T	T	G	T|G	T
S04_3009860	4	3009860	A	C	C	A	C|A	C
S04_3009867	4	3009867	G	T	T	G	T|G	T
S04_3059723	4	3059723	C	A	A	C	A|C	A
S04_3078372	4	3078372	G	C	C	G	C|G	C
S04_3078490	4	3078490	C	A	A	C	A|C	A
S04_3078527	4	3078527	C	T	T	C	T|C	T
S04_3078553	4	3078553	T	C	C	T	C|T	C
S04_3205443	4	3205443	A	T	T	A	T|A	T
S04_3205488	4	3205488	T	C	C	T	C|T	C
S04_3317810	4	3317810	T	C	C	T	C|T	C
S04_3358504	4	3358504	C	T	T	C	T|C	T
S04_3358536	4	3358536	A	C	C	A	C|A	C
S04_3376414	4	3376414	G	A	A	G	A|G	A
S04_3376419	4	3376419	T	C	C	T	C|T	C
S04_3378454	4	3378454	G	C	C	G	C|G	C
S04_3551441	4	3551441	T	C	C	T	C|T	C
S04_3551465	4	3551465	T	A	A	T	A|T	A
S04_3582232	4	3582232	A	G	G	A	G|A	G
S04_3608451	4	3608451	C	T	T	C	T|C	T
S04_3725184	4	3725184	A	C	C	A	C|A	C
S04_3725199	4	3725199	C	T	T	C	T|C	T
S04_3725271	4	3725271	G	A	A	G	A|G	A
S04_3734392	4	3734392	T	A	A	T	A|T	A
S04_3734537	4	3734537	T	C	C	T	C|T	C
S04_3734562	4	3734562	T	C	C	T	C|T	C
S04_3753306	4	3753306	T	G	G	T	G|T	G
S04_3753310	4	3753310	A	C	C	A	C|A	C
S04_3753311	4	3753311	T	G	G	T	G|T	G
S04_3754391	4	3754391	C	T	T	C	T|C	T
S04_3875000	4	3875000	G	C	C	G	C|G	C
S04_4074070	4	4074070	G	A	A	G	A|G	A
S04_4074072	4	4074072	A	C	C	A	C|A	C
S04_4074073	4	4074073	G	A	A	G	A|G	A
S04_4074101	4	4074101	T	C	C	T	C|T	C
S04_4074214	4	4074214	T	C	C	T	C|T	C
S04_4152048	4	4152048	G	T	T	G	T|G	T
S04_4194350	4	4194350	C	T	T	C	T|C	T
S04_4242490	4	4242490	T	G	G	T	G|T	G
S04_4242548	4	4242548	C	T	T	C	T|C	T
S04_4242557	4	4242557	A	C	C	A	C|A	C
S04_4281510	4	4281510	A	G	G	A	G|A	G
S04_4281549	4	4281549	A	C	C	A	C|A	C
S04_4281555	4	4281555	G	C	C	G	C|G	C
S04_4293669	4	4293669	G	C	C	G	C|G	C
S04_4293741	4	4293741	A	G	G	A	G|A	G
S04_4293762	4	4293762	G	C	C	G	C|G	C
S04_4293763	4	4293763	T	G	G	T	G|T	G
S04_4622859	4	4622859	T	C	C	T	C|T	C
S04_4622877	4	4622877	C	T	T	C	T|C	T
S04_4652047	4	4652047	T	C	C	T	C|T	C
S04_4652190	4	4652190	G	A	A	G	A|G	A
S04_4853308	4	4853308	T	C	C	T	C|T	C
S04_4893512	4	4893512	C	T	T	C	T|C	T
S04_4893683	4	4893683	C	T	T	C	T|C	T
S04_4893690	4	4893690	G	A	A	G	A|G	A
S04_4893721	4	4893721	C	A	A	C	A|C	A
S04_4893728	4	4893728	A	C	C	A	C|A	C
S04_5055347	4	5055347	A	C	C	A	C|A	C
S04_5063217	4	5063217	A	C	C	A	C|A	C
S04_5063359	4	5063359	T	C	C	T	C|T	C
S04_5063365	4	5063365	G	A	A	G	A|G	A
S04_5063388	4	5063388	T	C	C	T	C|T	C
S04_5063391	4	5063391	C	G	G	C	G|C	G
S04_5296714	4	5296714	C	T	T	C	T|C	T
S04_5296717	4	5296717	T	C	C	T	C|T	C
S04_5296719	4	5296719	G	A	A	G	A|G	A
S04_5296765	4	5296765	G	A	A	G	A|G	A
S04_5296776	4	5296776	G	T	T	G	T|G	T
S04_5400974	4	5400974	T	C	C	T	C|T	C
S04_5450112	4	5450112	G	T	T	G	T|G	T
S04_5450135	4	5450135	T	C	C	T	C|T	C
S04_5450177	4	5450177	A	G	G	A	G|A	G
S04_5898193	4	5898193	C	T	T	C	T|C	T
S04_5991142	4	5991142	C	T	T	C	T|C	T
S04_5991169	4	5991169	C	T	T	C	T|C	T
S04_6052886	4	6052886	A	G	G	A	G|A	G
S04_6152885	4	6152885	T	A	A	T	A|T	A
S04_6152933	4	6152933	G	A	A	G	A|G	A
S04_6152945	4	6152945	C	T	T	C	T|C	T
S04_6152946	4	6152946	G	A	A	G	A|G	A
S04_6180308	4	6180308	G	A	A	G	A|G	A
S04_6180377	4	6180377	T	C	C	T	C|T	C
S04_6180386	4	6180386	C	T	T	C	T|C	T
S04_6255584	4	6255584	G	T	T	G	T|G	T
S04_6351130	4	6351130	A	G	G	A	G|A	G
S04_6351154	4	6351154	C	T	T	C	T|C	T
S04_6351345	4	6351345	T	C	C	T	C|T	C
S04_6451302	4	6451302	T	C	C	T	C|T	C
S04_6451329	4	6451329	T	C	C	T	C|T	C
S04_7062507	4	7062507	C	T	T	C	T|C	T
S04_7062516	4	7062516	C	G	G	C	G|C	G
S04_16516233	4	16516233	A	C	A	C	A|C	A
S04_17114572	4	17114572	C	T	C	T	C|T	C
S04_17114594	4	17114594	G	C	G	C	G|C	G
S04_17450567	4	17450567	T	A	T	A	T|A	T
S04_17450573	4	17450573	G	A	G	A	G|A	G
S04_17450586	4	17450586	A	G	A	G	A|G	A
S04_17450603	4	17450603	C	T	T	C	T|C	T
S04_17453870	4	17453870	A	C	A	C	A|C	A
S04_17453888	4	17453888	A	G	G	A	G|A	G
S04_17453981	4	17453981	G	A	G	A	G|A	G
S04_17640839	4	17640839	C	T	T	C	T|C	T
S04_17641199	4	17641199	G	A	A	G	A|G	A
S04_17641229	4	17641229	C	T	C	T	C|T	C
S04_18141954	4	18141954	T	C	C	T	C|T	C
S04_18142021	4	18142021	T	C	T	C	T|C	T
S04_18180351	4	18180351	A	C	A	C	A|C	A
S04_18345511	4	18345511	A	T	A	T	A|T	A
S04_18345529	4	18345529	T	C	C	T	C|T	C
S04_18345555	4	18345555	A	C	A	C	A|C	A
S04_18345582	4	18345582	G	A	A	G	A|G	A
S04_18370817	4	18370817	A	G	A	G	A|G	A
S04_18370844	4	18370844	A	T	T	A	T|A	T
S04_18509612	4	18509612	T	C	C	T	C|T	C
S04_18532464	4	18532464	T	C	C	T	C|T	C
S04_18532543	4	18532543	A	T	T	A	T|A	T
S04_18636083	4	18636083	A	T	A	T	A|T	A
S04_18636087	4	18636087	C	A	A	C	A|C	A
S04_18929839	4	18929839	C	G	G	C	G|C	G
S04_18939050	4	18939050	A	G	A	G	A|G	A
S04_18989273	4	18989273	G	C	G	C	G|C	G
S04_19105727	4	19105727	A	G	G	A	G|A	G
S04_19333915	4	19333915	A	G	A	G	A|G	A
S04_19333986	4	19333986	C	T	C	T	C|T	C
S04_19407744	4	19407744	C	G	C	G	C|G	C
S04_19408629	4	19408629	T	C	T	C	T|C	T
S04_19408646	4	19408646	G	A	A	G	A|G	A
S04_19408652	4	19408652	T	C	T	C	T|C	T
S04_19408655	4	19408655	A	C	C	A	C|A	C
S04_19415275	4	19415275	G	A	G	A	G|A	G
S04_19415398	4	19415398	C	T	C	T	C|T	C
S04_19844410	4	19844410	G	A	G	A	G|A	A
S04_19962406	4	19962406	C	T	T	C	T|C	C
S04_20056673	4	20056673	T	C	T	C	T|C	C
S04_20056728	4	20056728	C	T	T	C	T|C	C
S04_20303859	4	20303859	G	A	A	G	A|G	G
S04_20641655	4	20641655	T	G	T	G	T|G	G
S04_20641664	4	20641664	G	A	A	G	A|G	G
S04_20785883	4	20785883	T	A	A	T	A|T	A
S04_20970078	4	20970078	A	C	C	A	C|A	A
S04_21139087	4	21139087	C	T	C	T	C|T	T
S04_21139155	4	21139155	A	G	G	A	G|A	A
S04_21164274	4	21164274	C	A	A	C	A|C	C
S04_21239810	4	21239810	G	A	G	A	G|A	A
S04_21239848	4	21239848	T	C	C	T	C|T	T
S04_21258453	4	21258453	G	A	A	G	A|G	G
S04_21358196	4	21358196	A	G	G	A	G|A	A
S04_21358262	4	21358262	G	A	A	G	A|G	G
S04_21554833	4	21554833	T	C	T	C	T|C	C
S04_21557583	4	21557583	G	A	A	G	A|G	G
S04_21567773	4	21567773	C	T	C	T	C|T	T
S04_21811814	4	21811814	C	A	A	C	A|C	C
S04_21994708	4	21994708	C	T	T	C	T|C	C
S04_21994711	4	21994711	G	A	G	A	G|A	A
S04_22130064	4	22130064	T	G	G	T	G|T	T
S04_22146112	4	22146112	G	A	A	G	A|G	G
S04_22352935	4	22352935	A	G	A	G	A|G	G
S04_22391628	4	22391628	A	G	G	A	G|A	A
S04_22450826	4	22450826	A	G	A	G	A|G	G
S04_22450858	4	22450858	C	T	T	C	T|C	C
S04_22563935	4	22563935	C	G	C	G	C|G	G
S04_22577143	4	22577143	T	G	G	T	G|T	T
S04_22793106	4	22793106	T	C	C	T	C|T	T
S04_22793267	4	22793267	T	A	T	A	T|A	A
S04_22904358	4	22904358	T	C	C	T	C|T	T
S04_22991804	4	22991804	T	C	T	C	T|C	C
S04_22991808	4	22991808	T	C	T	C	T|C	C
S04_22991924	4	22991924	C	T	C	T	C|T	T
S04_23250818	4	23250818	A	T	A	T	A|T	T
S04_23331344	4	23331344	A	G	G	A	G|A	A
S04_23593210	4	23593210	C	T	C	T	C|T	T
S04_23593228	4	23593228	G	A	G	A	G|A	A
S04_23593239	4	23593239	C	T	T	C	T|C	C
S04_23593284	4	23593284	A	C	A	C	A|C	C
S04_23593298	4	23593298	T	A	T	A	T|A	A
S04_23767689	4	23767689	G	A	A	G	A|G	G
S04_23775985	4	23775985	C	T	T	C	T|C	C
S04_23945966	4	23945966	C	A	A	C	A|C	C
S04_24037884	4	24037884	G	C	G	C	G|C	C
S04_24053469	4	24053469	T	C	T	C	T|C	C
S04_24053899	4	24053899	A	C	C	A	C|A	A
S04_24148278	4	24148278	A	C	A	C	A|C	C
S04_24175817	4	24175817	T	C	T	C	T|C	C
S04_24175854	4	24175854	A	G	G	A	G|A	A
S04_24398423	4	24398423	C	T	T	C	T|C	C
S04_24398491	4	24398491	G	A	G	A	G|A	A
S04_24427509	4	24427509	T	A	A	T	A|T	T
S04_24427603	4	24427603	G	A	G	A	G|A	A
S04_24469354	4	24469354	A	T	A	T	A|T	T
S04_24469377	4	24469377	T	C	C	T	C|T	T
S04_24529927	4	24529927	C	T	T	C	T|C	C
S04_24805169	4	24805169	C	G	G	C	G|C	C
S04_24816718	4	24816718	T	C	T	C	T|C	C
S04_24816739	4	24816739	T	A	T	A	T|A	A
S04_25011564	4	25011564	A	C	C	A	C|A	A
S04_25011683	4	25011683	A	G	G	A	G|A	A
S04_25230537	4	25230537	C	T	T	C	T|C	C
S04_25388472	4	25388472	G	A	G	A	G|A	A
S04_25456642	4	25456642	T	G	G	T	G|T	T
S04_25456705	4	25456705	G	T	G	T	G|T	T
S04_25456725	4	25456725	A	G	G	A	G|A	A
S04_25799924	4	25799924	C	T	C	T	C|T	T
S04_25923635	4	25923635	T	C	T	C	T|C	C
S04_25923678	4	25923678	A	T	T	A	T|A	A
S04_26196012	4	26196012	A	C	C	A	C|A	A
S04_26361747	4	26361747	T	C	C	T	C|T	T
S04_26429718	4	26429718	A	T	A	T	A|T	T
S04_26555594	4	26555594	A	G	A	G	A|G	G
S04_26555735	4	26555735	G	A	G	A	G|A	A
S04_26555769	4	26555769	A	G	A	G	A|G	G
S04_26555793	4	26555793	A	T	T	A	T|A	A
S04_27058849	4	27058849	G	C	G	C	G|C	C
S04_27173360	4	27173360	C	G	C	G	C|G	G
S04_27407294	4	27407294	G	T	T	G	T|G	G
S04_27451764	4	27451764	G	A	A	G	A|G	G
S04_27451814	4	27451814	T	C	C	T	C|T	T
S04_27451838	4	27451838	C	T	T	C	T|C	C
S04_27546569	4	27546569	T	C	C	T	C|T	T
S04_27556555	4	27556555	T	C	C	T	C|T	T
S04_27556637	4	27556637	G	T	T	G	T|G	G
S04_27556647	4	27556647	A	G	G	A	G|A	A
S04_27556648	4	27556648	A	G	G	A	G|A	A
S04_27871933	4	27871933	T	A	A	T	A|T	T
S04_27871943	4	27871943	A	G	G	A	G|A	A
S04_27897335	4	27897335	C	G	G	C	G|C	C
S04_27897955	4	27897955	G	A	A	G	A|G	G
S04_27982862	4	27982862	A	G	G	A	G|A	A
S04_27982930	4	27982930	C	T	T	C	T|C	C
S04_28021895	4	28021895	T	C	C	T	C|T	T
S04_28033156	4	28033156	T	A	A	T	A|T	T
S04_28033193	4	28033193	T	C	C	T	C|T	T
S04_28067758	4	28067758	T	A	A	T	A|T	T
S04_28067798	4	28067798	C	T	T	C	T|C	C
S04_28090371	4	28090371	G	T	T	G	T|G	G
S04_28090406	4	28090406	G	C	C	G	C|G	G
S04_28092071	4	28092071	A	C	C	A	C|A	A
S04_28092081	4	28092081	T	C	C	T	C|T	T
S04_28092093	4	28092093	C	T	T	C	T|C	C
S04_28092119	4	28092119	C	T	T	C	T|C	C
S04_28092151	4	28092151	C	A	A	C	A|C	C
S04_28146429	4	28146429	T	A	A	T	A|T	T
S04_28162031	4	28162031	G	A	A	G	A|G	G
S04_28162100	4	28162100	G	A	A	G	A|G	G
S04_28162101	4	28162101	G	A	A	G	A|G	G
S04_28275935	4	28275935	G	T	T	G	T|G	G
S04_28292598	4	28292598	T	G	G	T	G|T	T
S04_28292737	4	28292737	G	T	T	G	T|G	G
S05_109545	5	109545	G	T	T	G	T|G	T
S05_160914	5	160914	T	C	C	T	C|T	C
S05_160915	5	160915	A	G	G	A	G|A	G
S05_160918	5	160918	A	G	G	A	G|A	G
S05_160949	5	160949	G	A	A	G	A|G	A
S05_160958	5	160958	C	T	T	C	T|C	T
S05_160967	5	160967	G	T	T	G	T|G	T
S05_167780	5	167780	T	C	C	T	C|T	C
S05_217054	5	217054	G	A	A	G	A|G	A
S05_217061	5	217061	T	C	C	T	C|T	C
S05_217082	5	217082	T	C	C	T	C|T	C
S05_217261	5	217261	A	G	G	A	G|A	G
S05_231441	5	231441	A	C	C	A	C|A	C
S05_231453	5	231453	T	C	C	T	C|T	C
S05_231479	5	231479	G	A	A	G	A|G	A
S05_231610	5	231610	T	A	A	T	A|T	A
S05_231624	5	231624	A	T	T	A	T|A	T
S05_231627	5	231627	A	G	G	A	G|A	G
S05_394148	5	394148	T	C	C	T	C|T	C
S05_394181	5	394181	C	T	T	C	T|C	T
S05_451216	5	451216	A	G	G	A	G|A	G
S05_538642	5	538642	T	A	A	T	A|T	A
S05_1267302	5	1267302	A	G	G	A	G|A	G
S05_1442847	5	1442847	C	G	G	C	G|C	G
S05_2104953	5	2104953	G	A	A	G	A|G	A
S05_2104972	5	2104972	G	A	A	G	A|G	A
S05_2105035	5	2105035	T	G	G	T	G|T	G
S05_2105038	5	2105038	T	C	C	T	C|T	C
S05_2108665	5	2108665	A	T	T	A	T|A	T
S05_2108666	5	2108666	G	T	T	G	T|G	T
S05_2115801	5	2115801	C	T	T	C	T|C	T
S05_2115820	5	2115820	C	T	T	C	T|C	T
S05_2115825	5	2115825	A	G	G	A	G|A	G
S05_2115845	5	2115845	C	T	T	C	T|C	T
S05_2132446	5	2132446	T	G	G	T	G|T	G
S05_2563346	5	2563346	G	A	A	G	A|G	A
S05_2563409	5	2563409	T	C	C	T	C|T	C
S05_2577342	5	2577342	C	T	T	C	T|C	T
S05_2869376	5	2869376	A	G	G	A	G|A	G
S05_2869459	5	2869459	G	A	A	G	A|G	A
S05_2875243	5	2875243	T	C	C	T	C|T	C
S05_2919569	5	2919569	G	A	A	G	A|G	A
S05_3092640	5	3092640	C	T	T	C	T|C	T
S05_3092726	5	3092726	A	G	G	A	G|A	G
S05_3202907	5	3202907	T	C	T	C	T|C	T
S05_3514193	5	3514193	G	T	T	G	T|G	T
S05_3514260	5	3514260	A	T	T	A	T|A	T
S05_3514261	5	3514261	T	G	G	T	G|T	G
S05_3514352	5	3514352	A	G	G	A	G|A	G
S05_3514359	5	3514359	A	C	C	A	C|A	C
S05_3514377	5	3514377	G	A	A	G	A|G	A
S05_3514379	5	3514379	T	C	C	T	C|T	C
S05_3530694	5	3530694	T	G	G	T	G|T	G
S05_3530702	5	3530702	G	A	A	G	A|G	A
S05_3675400	5	3675400	A	G	G	A	G|A	G
S05_3675438	5	3675438	C	T	T	C	T|C	T
S05_3675514	5	3675514	G	A	A	G	A|G	A
S05_3823003	5	3823003	A	G	G	A	G|A	G
S05_3823038	5	3823038	C	T	T	C	T|C	T
S05_3823040	5	3823040	C	T	T	C	T|C	T
S05_3831689	5	3831689	T	C	C	T	C|T	C
S05_3839736	5	3839736	C	G	G	C	G|C	G
S05_3839799	5	3839799	C	T	T	C	T|C	T
S05_3902544	5	3902544	C	T	T	C	T|C	T
S05_3902559	5	3902559	C	G	G	C	G|C	G
S05_3902570	5	3902570	A	T	T	A	T|A	T
S05_4460032	5	4460032	G	A	A	G	A|G	A
S05_4460076	5	4460076	G	A	A	G	A|G	A
S05_4618133	5	4618133	A	G	G	A	G|A	G
S05_4618142	5	4618142	T	G	G	T	G|T	G
S05_4624619	5	4624619	C	T	T	C	T|C	T
S05_4624620	5	4624620	A	G	G	A	G|A	G
S05_4631351	5	4631351	C	T	T	C	T|C	T
S05_4631387	5	4631387	A	G	G	A	G|A	G
S05_4929932	5	4929932	A	G	G	A	G|A	G
S05_5480915	5	5480915	C	G	G	C	G|C	G
S05_5480944	5	5480944	C	A	A	C	A|C	A
S05_5480946	5	5480946	C	T	T	C	T|C	T
S05_5480999	5	5480999	A	C	C	A	C|A	C
S05_5481023	5	5481023	G	A	A	G	A|G	A
S05_5481032	5	5481032	G	A	A	G	A|G	A
S05_5481035	5	5481035	T	G	G	T	G|T	G
S05_5481053	5	5481053	C	A	A	C	A|C	A
S05_5481063	5	5481063	A	T	T	A	T|A	T
S05_5481064	5	5481064	C	A	A	C	A|C	A
S05_5481076	5	5481076	A	G	G	A	G|A	G
S05_5481079	5	5481079	T	G	G	T	G|T	G
S05_6016936	5	6016936	A	T	T	A	T|A	T
S05_6016960	5	6016960	G	C	C	G	C|G	C
S05_6016961	5	6016961	A	T	T	A	T|A	T
S05_6124101	5	6124101	T	A	A	T	A|T	A
S05_6124102	5	6124102	A	G	G	A	G|A	G
S05_6124185	5	6124185	A	G	G	A	G|A	G
S05_6125709	5	6125709	G	A	A	G	A|G	A
S05_6125729	5	6125729	G	T	T	G	T|G	T
S05_6125857	5	6125857	C	T	T	C	T|C	T
S05_6236953	5	6236953	A	C	C	A	C|A	C
S05_6464501	5	6464501	G	A	A	G	A|G	A
S05_6685297	5	6685297	T	G	G	T	G|T	G
S05_6685300	5	6685300	G	A	A	G	A|G	A
S05_6685421	5	6685421	G	T	T	G	T|G	T
S05_6703118	5	6703118	T	G	G	T	G|T	G
S05_6703119	5	6703119	C	A	A	C	A|C	A
S05_6703135	5	6703135	C	T	T	C	T|C	T
S05_6712423	5	6712423	C	G	G	C	G|C	G
S05_6735524	5	6735524	C	G	G	C	G|C	G
S05_6735692	5	6735692	T	G	G	T	G|T	G
S05_6880804	5	6880804	A	T	T	A	T|A	T
S05_7164444	5	7164444	G	T	T	G	T|G	T
S05_7164460	5	7164460	C	A	A	C	A|C	A
S05_7971930	5	7971930	A	G	G	A	G|A	G
S05_7992240	5	7992240	T	C	C	T	C|T	C
S05_8237019	5	8237019	T	A	A	T	A|T	A
S05_8237063	5	8237063	C	T	T	C	T|C	T
S05_8237090	5	8237090	T	A	A	T	A|T	A
S05_8368871	5	8368871	T	A	A	T	A|T	A
S05_8628718	5	8628718	T	C	C	T	C|T	C
S05_8628763	5	8628763	G	T	T	G	T|G	T
S05_8639331	5	8639331	G	A	A	G	A|G	A
S05_8698361	5	8698361	A	G	G	A	G|A	G
S05_8698415	5	8698415	G	A	A	G	A|G	A
S05_10321025	5	10321025	A	G	G	A	G|A	A
S05_10321034	5	10321034	T	C	C	T	C|T	T
S05_10321035	5	10321035	G	A	A	G	A|G	G
S05_10321042	5	10321042	A	G	G	A	G|A	A
S05_10321074	5	10321074	A	G	G	A	G|A	A
S05_10321079	5	10321079	C	G	G	C	G|C	C
S05_10321081	5	10321081	C	T	T	C	T|C	C
S05_10321092	5	10321092	T	A	A	T	A|T	T
S05_10321095	5	10321095	T	G	G	T	G|T	T
S05_10321099	5	10321099	A	G	G	A	G|A	A
S05_10660254	5	10660254	C	A	A	C	A|C	C
S05_10660280	5	10660280	G	T	T	G	T|G	G
S05_10660332	5	10660332	T	C	C	T	C|T	T
S05_10681251	5	10681251	T	C	C	T	C|T	T
S05_10681302	5	10681302	C	G	G	C	G|C	C
S05_10681348	5	10681348	T	G	G	T	G|T	T
S05_10681377	5	10681377	G	A	A	G	A|G	G
S05_11328706	5	11328706	C	A	A	C	A|C	C
S05_11328724	5	11328724	A	C	C	A	C|A	A
S05_11414079	5	11414079	C	T	T	C	T|C	C
S05_11487667	5	11487667	C	T	T	C	T|C	C
S05_11487669	5	11487669	A	G	G	A	G|A	A
S05_11487710	5	11487710	G	T	T	G	T|G	G
S05_11728181	5	11728181	G	T	T	G	T|G	G
S05_11728195	5	11728195	T	C	C	T	C|T	T
S05_12159183	5	12159183	T	A	A	T	A|T	T
S05_12159201	5	12159201	G	T	T	G	T|G	G
S05_12159213	5	12159213	T	C	C	T	C|T	T
S05_12300434	5	12300434	T	G	G	T	G|T	T
S05_12495307	5	12495307	G	A	A	G	A|G	G
S05_12495318	5	12495318	T	C	C	T	C|T	T
S05_12495369	5	12495369	C	T	T	C	T|C	C
S05_12495472	5	12495472	A	G	G	A	G|A	A
S05_13349977	5	13349977	A	T	T	A	T|A	A
S05_13466620	5	13466620	A	G	G	A	G|A	A
S05_13781093	5	13781093	G	A	A	G	A|G	G
S05_13781150	5	13781150	A	T	T	A	T|A	A
S05_13973925	5	13973925	T	C	C	T	C|T	T
S05_13973926	5	13973926	C	A	A	C	A|C	C
S05_14702191	5	14702191	G	C	C	G	C|G	G
S05_14784277	5	14784277	T	C	C	T	C|T	T
S05_14784373	5	14784373	T	A	A	T	A|T	T
S05_14818041	5	14818041	T	A	A	T	A|T	T
S05_14818077	5	14818077	A	G	G	A	G|A	A
S05_14818081	5	14818081	T	C	C	T	C|T	T
S05_15272249	5	15272249	G	A	A	G	A|G	G
S05_15547867	5	15547867	G	A	A	G	A|G	G
S05_15581539	5	15581539	G	C	C	G	C|G	G
S05_15581613	5	15581613	A	T	T	A	T|A	A
S05_15587128	5	15587128	G	A	G	A	G|A	G
S05_15587203	5	15587203	C	T	C	T	C|T	C
S05_15587248	5	15587248	A	G	A	G	A|G	A
S05_15587279	5	15587279	G	A	G	A	G|A	G
S05_15587281	5	15587281	G	A	G	A	G|A	G
S05_15637641	5	15637641	G	A	G	A	G|A	G
S05_15977699	5	15977699	A	G	A	G	A|G	A
S05_15977726	5	15977726	G	A	G	A	G|A	G
S05_16102640	5	16102640	G	A	G	A	G|A	G
S05_16102676	5	16102676	T	C	T	C	T|C	T
S05_16893461	5	16893461	C	G	C	G	C|G	C
S05_17097192	5	17097192	T	C	T	C	T|C	T
S05_17172181	5	17172181	G	A	G	A	G|A	G
S05_17172193	5	17172193	A	G	A	G	A|G	A
S05_17172265	5	17172265	T	A	T	A	T|A	T
S05_17360554	5	17360554	A	G	A	G	A|G	A
S05_17360566	5	17360566	G	A	G	A	G|A	G
S05_17360574	5	17360574	T	A	T	A	T|A	T
S05_17360604	5	17360604	G	A	G	A	G|A	G
S05_17507304	5	17507304	A	C	A	C	A|C	A
S05_17507359	5	17507359	G	A	G	A	G|A	G
S05_17507367	5	17507367	C	T	C	T	C|T	C
S05_17555067	5	17555067	T	G	T	G	T|G	T
S05_17555130	5	17555130	G	A	G	A	G|A	G
S05_17838549	5	17838549	G	A	G	A	G|A	G
S05_19278668	5	19278668	C	A	C	A	C|A	C
S05_19278710	5	19278710	T	C	T	C	T|C	T
S05_19329786	5	19329786	G	A	G	A	G|A	G
S05_19337968	5	19337968	A	G	A	G	A|G	A
S05_19345093	5	19345093	A	G	A	G	A|G	A
S05_19345095	5	19345095	G	C	G	C	G|C	G
S05_19345101	5	19345101	C	T	C	T	C|T	C
S05_19345114	5	19345114	G	A	G	A	G|A	G
S05_19345119	5	19345119	C	G	C	G	C|G	C
S05_19345129	5	19345129	T	A	T	A	T|A	T
S05_19345131	5	19345131	T	C	T	C	T|C	T
S05_19345179	5	19345179	G	T	G	T	G|T	G
S05_19418888	5	19418888	G	A	G	A	G|A	G
S05_19765806	5	19765806	T	C	T	C	T|C	T
S05_19765924	5	19765924	G	T	G	T	G|T	G
S05_19765925	5	19765925	G	T	G	T	G|T	G
S05_20078249	5	20078249	T	A	T	A	T|A	T
S05_20396041	5	20396041	G	A	G	A	G|A	G
S05_20426175	5	20426175	C	T	C	T	C|T	C
S05_20426190	5	20426190	C	T	C	T	C|T	C
S05_20621070	5	20621070	C	T	C	T	C|T	C
S05_20954939	5	20954939	G	A	G	A	G|A	G
S05_20954983	5	20954983	G	A	G	A	G|A	G
S05_20954984	5	20954984	G	A	G	A	G|A	G
S05_20977640	5	20977640	C	G	C	G	C|G	C
S05_20977665	5	20977665	G	A	G	A	G|A	G
S05_20977668	5	20977668	A	G	A	G	A|G	A
S05_20977719	5	20977719	T	C	T	C	T|C	T
S05_21017733	5	21017733	G	C	G	C	G|C	G
S05_21017736	5	21017736	G	A	G	A	G|A	G
S05_21017760	5	21017760	A	G	A	G	A|G	A
S05_21017808	5	21017808	G	T	G	T	G|T	G
S05_21017826	5	21017826	A	G	A	G	A|G	A
S05_21017914	5	21017914	G	A	G	A	G|A	G
S05_21022100	5	21022100	A	G	A	G	A|G	A
S05_21022184	5	21022184	G	C	G	C	G|C	G
S05_21022217	5	21022217	T	G	T	G	T|G	T
S05_21022219	5	21022219	A	G	A	G	A|G	A
S05_21022224	5	21022224	T	C	T	C	T|C	T
S05_21022231	5	21022231	C	T	C	T	C|T	C
S05_21022244	5	21022244	G	A	G	A	G|A	G
S05_21409847	5	21409847	G	C	G	C	G|C	G
S05_21949256	5	21949256	A	G	A	G	A|G	A
S05_21973480	5	21973480	C	G	C	G	C|G	C
S05_21973517	5	21973517	A	T	A	T	A|T	A
S05_21973533	5	21973533	T	G	T	G	T|G	T
S05_21973541	5	21973541	G	A	G	A	G|A	G
S05_22205949	5	22205949	A	G	A	G	A|G	A
S05_22332743	5	22332743	G	T	G	T	G|T	G
S05_22332952	5	22332952	C	G	C	G	C|G	C
S05_22668285	5	22668285	G	A	G	A	G|A	G
S05_22668368	5	22668368	C	T	C	T	C|T	C
S05_22668369	5	22668369	A	G	A	G	A|G	A
S05_22668504	5	22668504	T	C	T	C	T|C	T
S05_22668536	5	22668536	C	G	C	G	C|G	C
S05_23054311	5	23054311	G	A	G	A	G|A	G
S05_23054331	5	23054331	T	G	T	G	T|G	T
S05_23054363	5	23054363	G	A	G	A	G|A	G
S05_23054365	5	23054365	T	A	T	A	T|A	T
S05_23098496	5	23098496	A	T	A	T	A|T	A
S05_23098524	5	23098524	G	A	G	A	G|A	G
S05_23098617	5	23098617	A	T	A	T	A|T	A
S05_23105637	5	23105637	T	A	T	A	T|A	T
S05_23105643	5	23105643	T	C	T	C	T|C	T
S05_23105647	5	23105647	C	T	C	T	C|T	C
S05_23105649	5	23105649	G	A	G	A	G|A	G
S05_23105697	5	23105697	T	G	T	G	T|G	T
S05_23105724	5	23105724	G	A	G	A	G|A	G
S05_23105733	5	23105733	G	C	G	C	G|C	G
S05_23105754	5	23105754	G	A	G	A	G|A	G
S05_23105763	5	23105763	A	G	A	G	A|G	A
S05_23105769	5	23105769	A	G	A	G	A|G	A
S05_23105787	5	23105787	G	A	G	A	G|A	G
S05_23105796	5	23105796	G	A	G	A	G|A	G
S05_23105805	5	23105805	C	T	C	T	C|T	C
S05_23105808	5	23105808	G	A	G	A	G|A	G
S05_23154125	5	23154125	T	C	T	C	T|C	T
S05_23154129	5	23154129	G	A	G	A	G|A	G
S05_23154168	5	23154168	T	C	T	C	T|C	T
S05_23154188	5	23154188	G	A	G	A	G|A	G
S05_23180990	5	23180990	G	A	G	A	G|A	G
S05_23181002	5	23181002	A	G	A	G	A|G	A
S05_23181032	5	23181032	T	G	T	G	T|G	T
S05_23181066	5	23181066	A	C	A	C	A|C	A
S05_23181156	5	23181156	G	A	G	A	G|A	G
S05_23181162	5	23181162	T	C	T	C	T|C	T
S05_23181224	5	23181224	A	T	A	T	A|T	A
S05_23181225	5	23181225	T	C	T	C	T|C	T
S05_23181246	5	23181246	G	A	G	A	G|A	G
S05_23202181	5	23202181	A	G	A	G	A|G	A
S05_23202302	5	23202302	A	T	A	T	A|T	A
S05_23935925	5	23935925	T	C	T	C	T|C	T
S05_23935928	5	23935928	T	A	T	A	T|A	T
S05_23935935	5	23935935	T	C	T	C	T|C	T
S05_23935967	5	23935967	A	T	A	T	A|T	A
S05_23936006	5	23936006	T	G	T	G	T|G	T
S05_23936015	5	23936015	T	C	T	C	T|C	T
S05_23936019	5	23936019	T	A	T	A	T|A	T
S05_23936038	5	23936038	A	G	A	G	A|G	A
S05_23936041	5	23936041	G	A	G	A	G|A	G
S05_23936056	5	23936056	C	T	C	T	C|T	C
S05_23936077	5	23936077	C	T	C	T	C|T	C
S05_23936082	5	23936082	A	T	A	T	A|T	A
S05_23967392	5	23967392	C	G	C	G	C|G	C
S05_23967446	5	23967446	A	T	A	T	A|T	A
S05_24020110	5	24020110	G	A	G	A	G|A	G
S05_24089468	5	24089468	A	C	A	C	A|C	A
S05_24089485	5	24089485	C	T	C	T	C|T	C
S05_24137782	5	24137782	T	A	T	A	T|A	T
S05_24173808	5	24173808	G	T	G	T	G|T	G
S05_24173838	5	24173838	T	A	T	A	T|A	T
S05_24266481	5	24266481	C	T	C	T	C|T	C
S05_24311315	5	24311315	G	T	G	T	G|T	G
S05_24311373	5	24311373	A	G	A	G	A|G	A
S05_24442474	5	24442474	T	A	T	A	T|A	T
S05_24442576	5	24442576	C	T	C	T	C|T	C
S05_24442612	5	24442612	T	C	T	C	T|C	T
S05_24447699	5	24447699	C	T	C	T	C|T	C
S05_24447881	5	24447881	A	T	A	T	A|T	A
S05_24483436	5	24483436	A	G	A	G	A|G	A
S05_24483440	5	24483440	G	C	G	C	G|C	G
S05_24483453	5	24483453	A	G	A	G	A|G	A
S05_24483481	5	24483481	C	A	C	A	C|A	C
S05_24483483	5	24483483	T	A	T	A	T|A	T
S05_24483495	5	24483495	T	A	T	A	T|A	T
S05_24721928	5	24721928	T	A	T	A	T|A	T
S05_24721958	5	24721958	G	A	G	A	G|A	G
S05_24943518	5	24943518	T	G	T	G	T|G	T
S05_24943611	5	24943611	A	G	A	G	A|G	A
S05_24944636	5	24944636	A	G	A	G	A|G	A
S05_24944690	5	24944690	A	G	A	G	A|G	A
S05_24947886	5	24947886	A	G	A	G	A|G	A
S05_24947888	5	24947888	G	T	G	T	G|T	G
S05_24947920	5	24947920	G	A	G	A	G|A	G
S05_24947943	5	24947943	T	C	T	C	T|C	T
S05_24947955	5	24947955	G	T	G	T	G|T	G
S05_24947970	5	24947970	A	C	A	C	A|C	A
S05_24956597	5	24956597	T	C	T	C	T|C	T
S05_24956615	5	24956615	C	T	C	T	C|T	C
S05_24972000	5	24972000	G	A	G	A	G|A	G
S05_24972046	5	24972046	C	G	C	G	C|G	C
S05_24972191	5	24972191	C	T	C	T	C|T	C
S05_24972303	5	24972303	T	G	T	G	T|G	T
S05_25080084	5	25080084	C	A	C	A	C|A	C
S05_25080252	5	25080252	A	C	A	C	A|C	A
S05_25293709	5	25293709	G	C	G	C	G|C	G
S05_25293793	5	25293793	T	C	T	C	T|C	T
S05_25511754	5	25511754	A	C	A	C	A|C	A
S05_25547322	5	25547322	T	G	T	G	T|G	T
S05_25547325	5	25547325	C	G	C	G	C|G	C
S05_25564751	5	25564751	A	C	A	C	A|C	A
S05_25564787	5	25564787	G	A	G	A	G|A	G
S05_25564789	5	25564789	A	G	A	G	A|G	A
S05_25564824	5	25564824	C	T	C	T	C|T	C
S05_25930125	5	25930125	A	C	A	C	A|C	A
S05_26225373	5	26225373	T	C	T	C	T|C	T
S05_26225432	5	26225432	C	T	C	T	C|T	C
S05_26225506	5	26225506	A	T	A	T	A|T	A
S05_26239278	5	26239278	T	C	T	C	T|C	T
S05_26287645	5	26287645	A	G	A	G	A|G	A
S05_26287678	5	26287678	C	A	C	A	C|A	C
S05_26287705	5	26287705	T	C	T	C	T|C	T
S05_26287739	5	26287739	A	G	A	G	A|G	A
S05_26287741	5	26287741	T	C	T	C	T|C	T
S05_26301752	5	26301752	G	A	G	A	G|A	G
S05_26301792	5	26301792	A	C	A	C	A|C	A
S05_26301807	5	26301807	A	C	A	C	A|C	A
S05_26301901	5	26301901	G	C	G	C	G|C	G
S05_26301912	5	26301912	T	G	T	G	T|G	T
S05_26306743	5	26306743	T	C	T	C	T|C	T
S05_26306822	5	26306822	T	A	T	A	T|A	T
S05_26306844	5	26306844	C	A	C	A	C|A	C
S05_26391409	5	26391409	T	C	T	C	T|C	T
S05_26391453	5	26391453	T	C	T	C	T|C	T
S05_26391500	5	26391500	A	C	A	C	A|C	A
S05_26409161	5	26409161	G	C	G	C	G|C	G
S05_26409164	5	26409164	A	G	A	G	A|G	A
S05_26409180	5	26409180	T	C	T	C	T|C	T
S05_26409212	5	26409212	G	C	G	C	G|C	G
S05_26409309	5	26409309	G	C	G	C	G|C	G
S05_26444291	5	26444291	A	C	A	C	A|C	A
S05_26444476	5	26444476	A	C	A	C	A|C	A
S05_26665507	5	26665507	T	C	T	C	T|C	T
S05_26740598	5	26740598	A	C	A	C	A|C	A
S05_26740606	5	26740606	T	C	T	C	T|C	T
S05_26929440	5	26929440	T	C	T	C	T|C	T
S05_26934156	5	26934156	C	T	C	T	C|T	C
S05_26934213	5	26934213	A	G	A	G	A|G	A
S05_26976189	5	26976189	T	A	T	A	T|A	T
S05_26978234	5	26978234	C	T	C	T	C|T	C
S05_26979616	5	26979616	A	G	A	G	A|G	A
S05_26979631	5	26979631	T	C	T	C	T|C	T
S05_26999015	5	26999015	A	G	A	G	A|G	A
S05_27117778	5	27117778	G	C	G	C	G|C	G
S05_27117802	5	27117802	G	A	G	A	G|A	G
S05_27117869	5	27117869	T	C	T	C	T|C	T
S05_27368877	5	27368877	C	A	C	A	C|A	C
S05_27368905	5	27368905	G	A	G	A	G|A	G
S05_27368986	5	27368986	A	C	A	C	A|C	A
S05_27400572	5	27400572	G	T	G	T	G|T	G
S05_27400649	5	27400649	C	T	C	T	C|T	C
S05_28643294	5	28643294	A	T	T	A	T|A	T
S05_28643302	5	28643302	A	G	A	G	A|G	A
S05_28643328	5	28643328	C	T	C	T	C|T	C
S05_28643356	5	28643356	C	G	C	G	C|G	C
S05_28643365	5	28643365	A	G	A	G	A|G	A
S05_28643386	5	28643386	T	A	T	A	T|A	T
S05_28856019	5	28856019	A	G	G	A	G|A	G
S05_28856053	5	28856053	A	C	C	A	C|A	C
S05_28946650	5	28946650	G	T	T	G	T|G	T
S05_28957904	5	28957904	T	C	T	C	T|C	T
S05_29274659	5	29274659	C	T	T	C	T|C	T
S05_29274675	5	29274675	C	T	T	C	T|C	T
S05_29347987	5	29347987	A	T	A	T	A|T	A
S05_29618086	5	29618086	G	T	G	T	G|T	G
S05_29774554	5	29774554	C	T	C	T	C|T	C
S05_30083007	5	30083007	T	C	T	C	T|C	T
S05_30192592	5	30192592	A	G	A	G	A|G	A
S05_30192593	5	30192593	C	T	C	T	C|T	C
S05_30231684	5	30231684	C	A	A	C	A|C	A
S05_30579516	5	30579516	C	G	C	G	C|G	C
S05_30874985	5	30874985	A	G	G	A	G|A	G
S05_30935544	5	30935544	G	A	G	A	G|A	A
S05_31469860	5	31469860	T	G	G	T	G|T	G
S05_31479538	5	31479538	G	T	G	T	G|T	G
S05_31545628	5	31545628	T	C	C	T	C|T	C
S05_31889553	5	31889553	A	T	T	A	T|A	T
S05_31889591	5	31889591	A	T	T	A	T|A	T
S05_31915065	5	31915065	C	G	G	C	G|C	G
S05_31915080	5	31915080	C	G	G	C	G|C	G
S05_31915142	5	31915142	C	T	T	C	T|C	T
S05_31915144	5	31915144	C	T	T	C	T|C	T
S05_31992950	5	31992950	C	G	G	C	G|C	G
S05_31993022	5	31993022	A	G	G	A	G|A	G
S05_32029126	5	32029126	G	C	C	G	C|G	C
S05_32029157	5	32029157	C	A	A	C	A|C	A
S05_32029183	5	32029183	A	C	C	A	C|A	C
S05_32029230	5	32029230	C	T	T	C	T|C	T
[truncated: 1,336 more rows]
